# Supplementary material for: Historical biogeography resolves the origins of endemic Arabian toad lineages (Anura: Bufonidae): Evidence for ancient vicariance and dispersal events with the Horn of Africa and South Asia
Source: BMC Evol Biol. 2015 Aug 6;15:152. doi: 10.1186/s12862-015-0417-y (PMC4527211; doi:10.1186/s12862-015-0417-y)
Supplement: Additional file 2: — Taxon Sampling. Voucher, locality information, and gene sampling of new specimens, and GenBank numbers of published data. [file 12862_2015_417_MOESM2_ESM.xlsx]

## Sheet: New Sampling
Species	Museum No.	16S	ND2	RAG1	Dating Analysis	Lat	Long	Country
Amietophrynus arabicus	CAS 250888	x	x	x		25.2651	56.3068	Oman
Amietophrynus arabicus	CAS 250889	x	x	x	YES	25.2651	56.3068	Oman
Amietophrynus arabicus	CAS 250890	x	x	x		25.2651	56.3068	Oman
Amietophrynus arabicus	CAS 250907	x	x	x		25.387	56.2649	Oman
Amietophrynus arabicus	CAS 250908	x	x	x		25.387	56.2649	Oman
Amietophrynus arabicus	CAS 251024	x	x	x		22.6052	59.0886	Oman
Amietophrynus arabicus	CAS 251026	x	x	x		22.6052	59.0886	Oman
Amietophrynus arabicus	CAS 251027	x	x	x		22.6052	59.0886	Oman
Amietophrynus arabicus	CAS 251126	x	x	x		20.6888	58.2949	Oman
Amietophrynus arabicus	CAS 251127	x	x	x		20.6888	58.2949	Oman
Amietophrynus arabicus	CAS 251130	x	x	x		20.6888	58.2949	Oman
Amietophrynus arabicus	CAS 251147	x	x	x		23.0548	57.4679	Oman
Amietophrynus arabicus	CAS 251148	x	x	x		23.0548	57.4679	Oman
Amietophrynus arabicus	CAS 251149	x	x	x		23.0548	57.4679	Oman
Amietophrynus arabicus	CAS 251166	x	x	x		23.0713	57.6042	Oman
Amietophrynus arabicus	CAS 251167	x	x	x		23.0713	57.6042	Oman
Amietophrynus arabicus	MVZ 236403	x	x	x		15.3443	44.217	Yemen
Amietophrynus arabicus	MVZ 236407	x	x	x	YES	15.4693	44.2618	Yemen
Amietophrynus arabicus	MVZ 236866	x	x	x		24.2633	56.1633	Oman
Amietophrynus arabicus	MVZ 241304	x	x	x		23.0525	57.4691	Oman
Amietophrynus arabicus	MVZ 241305	x	x	x		23.0525	57.4691	Oman
Amietophrynus arabicus	MVZ 241306	x	x	x		23.0713	57.6043	Oman
Amietophrynus arabicus	MVZ 241307	x	x	x		23.0713	57.6043	Oman
Amietophrynus asmarae	MVZ 257839	x		x				Ethiopia
Amietophrynus asmarae	MVZ 257840	x		x				Ethiopia
Amietophrynus asmarae	MVZ 257843	x		x				Ethiopia
Amietophrynus asmarae	MVZ 257844	x		x				Ethiopia
Amietophrynus asmarae	MVZ 257847	x						Ethiopia
Amietophrynus asmarae	MVZ 257848	x	x	x	YES			Ethiopia
Amietophrynus asmarae	MVZ 257849	x	x	x				Ethiopia
Amietophrynus asmarae	MVZ 257850	x						Ethiopia
Amietophrynus asmarae	MVZ 257852	x						Ethiopia
Amietophrynus blandfordii	MVZ 241309	x		x		9.9493	43.2193	Somalia
Amietophrynus blandfordii	MVZ 241313	x		x		9.9698	43.4325	Somalia
Amietophrynus blandfordii	MVZ 241314	x		x		9.9698	43.4325	Somalia
Amietophrynus blandfordii	MVZ 241316	x		x		9.9698	43.4325	Somalia
Amietophrynus blandfordii	MVZ 241317	x		x		9.9698	43.4325	Somalia
Amietophrynus blandfordii	MVZ 241318	x		x		9.9698	43.4325	Somalia
Amietophrynus blandfordii	MVZ 242725	x	x	x	YES	11.0261	49.193	Somalia
Amietophrynus dodsoni	MVZ 241310	x	x	x		9.9493	43.2193	Somalia
Amietophrynus dodsoni	MVZ 241312	x	x	x	YES	9.9493	43.2193	Somalia
Amietophrynus garmani	MVZ 257841	x		x	YES			Ethiopia
Amietophrynus garmani	MVZ 257846	x		x				Ethiopia
Amietophrynus mauritanicus	MVZ 235679	x	x	x		36.9641	8.8822	Tunisia
Amietophrynus pentoni	MVZ 235732	x	x	x		16.5796	-15.8735	Mauritania
Amietophrynus pentoni	MVZ 249297	x	x	x	YES	9.24191	-1.84415	Ghana
Amietophrynus pentoni	MVZ 249298	x	x	x		9.24191	-1.84415	Ghana
Amietophrynus regularis	MVZ 235735	x	x	x		16.5165	-15.8135	Mauritania
Amietophrynus regularis	MVZ 238858	x	x	x		13.5036	2.1135	Niger
Amietophrynus regularis	MVZ 238859	x	x	x		13.5036	2.1135	Niger
Amietophrynus regularis	MVZ 249302	x				9.259	-1.8541	Ghana
Amietophrynus steindachneri	MVZ 234101	x				-3.1999	40.0077	Kenya
Amietophrynus steindachneri	MVZ 234102	x				-3.1999	40.0077	Kenya
Amietophrynus tihamicus	MVZ 236409	x	x	x	YES	14.8238	43.1273	Yemen
Amietophrynus tihamicus	MVZ 236413	x	x	x		14.8238	43.1273	Yemen
Amietophrynus xeros	MVZ 235737	x				16.5165	-15.8135	Mauritania
Amietophrynus xeros	MVZ 238867	x	x	x		17.3868	7.9563	Niger
Amietophrynus xeros	MVZ 238868	x	x	x		17.3868	7.9563	Niger
Bufo sp	MVZ 242731	x	x	x	YES	11.2493	49.2678	Somalia
Bufo sp	MVZ 242732	x		x		11.2493	49.2678	Somalia
Bufo sp	MVZ 242733	x	x	x		11.2493	49.2678	Somalia
Bufo sp	MVZ 242776	x		x		11.0261	49.193	Somalia
Bufotes oblongus	MVZ 241548	x	x	x		36.2797	60.548	Iran
Bufotes oblongus	MVZ 245904	x		x		32.8198	59.2171	Iran
Bufotes oblongus	MVZ 245905	x	x	x		32.8198	59.2171	Iran
Bufotes oblongus	MVZ 245906	x	x	x		32.8198	59.2171	Iran
Bufotes oblongus	MVZ 245910	x		x		33.631	57.1616	Iran
Bufotes oblongus	MVZ 245911	x	x	x		33.631	57.1616	Iran
Bufotes oblongus	MVZ 245912	x	x	x		33.631	57.1616	Iran
Bufotes oblongus	MVZ 245917	x	x	x		35.9666	56.0684	Iran
Bufotes oblongus	MVZ 248374	x		x		36.2688	60.5357	Iran
Bufotes oblongus	MVZ 248376	x	x	x		37.7194	55.9001	Iran
Bufotes oblongus	MVZ 249177	x	x	x		37.7332	55.9006	Iran
Bufotes oblongus	MVZ 249178	x	x	x		37.7332	55.9006	Iran
Bufotes pseudoraddei	MVZ 241550	x	x	x		36.5	74.8666	Pakistan
Bufotes pseudoraddei	MVZ 241551	x		x		36.5	74.8666	Pakistan
Bufotes pseudoraddei	MVZ 241552	x	x	x		36.5	74.8666	Pakistan
Bufotes pseudoraddei	MVZ 241553	x	x	x	YES	35.8833	71.7833	Pakistan
Bufotes pseudoraddei	MVZ 241554	x	x	x		36.0663	72.5166	Pakistan
Bufotes pseudoraddei	MVZ 248375	x	x	x		36.5	74.87	Pakistan
Bufotes surdus	MVZ 234217	x	x	x		29.4441	60.5136	Iran
Bufotes surdus	MVZ 234218	x	x	x		29.4441	60.5136	Iran
Bufotes surdus	MVZ 234219	x	x	x		29.4441	60.5136	Iran
Bufotes surdus	MVZ 234238	x	x	x	YES	27.8763	60.0955	Iran
Bufotes surdus	MVZ 234239	x	x	x		28.6066	61.0771	Iran
Bufotes surdus	MVZ 234240	x	x	x		28.6066	61.0771	Iran
Bufotes variabilis	MVZ 234222	x	x	x	YES	32.9395	48.2558	Iran
Bufotes variabilis	MVZ 234223	x		x		32.9395	48.2558	Iran
Bufotes variabilis	MVZ 234241	x	x	x		31.2133	49.2173	Iran
Bufotes variabilis	MVZ 234242	x	x	x		31.2133	49.2173	Iran
Bufotes variabilis	MVZ 238503	x	x	x		29.615	52.5386	Iran
Duttaphrynus dhufarensis	MVZ 241308	x		x		26.1503	56.1606	Oman
Duttaphrynus dhufarensis	MVZ 242729	x	x	x	YES	23.0655	57.4701	Oman
Duttaphrynus dhufarensis	MVZ 242774	x	x	x		17.1001	54.284	Oman
Duttaphrynus dhufarensis	MVZ 242775	x	x	x		23.0655	57.4701	Oman
Duttaphrynus himalayanus	MVZ 241543	x	x	x	YES	28.598	83.6469	Himalayas
Duttaphrynus himalayanus	MVZ 241544	x	x	x		28.598	83.6469	Himalayas
Duttaphrynus melanostictus	MVZ 226298	x	x	x		21.4536	105.644	Vietnam
Duttaphrynus melanostictus	MVZ 239140	x	x	x	YES	-3.957	122.531	Indonesia
Duttaphrynus olivaceus	MVZ 234225	x	x	x	YES	27.2035	60.6785	Iran
Duttaphrynus olivaceus	MVZ 234226	x	x	x		27.1853	60.5895	Iran
Duttaphrynus olivaceus	MVZ 234227	x	x	x		27.1853	60.5895	Iran
Duttaphrynus olivaceus	MVZ 234228	x		x		27.1853	60.5895	Iran
Duttaphrynus olivaceus	MVZ 234235	x	x	x		25.2563	60.8326	Iran
Duttaphrynus olivaceus	MVZ 234236	x	x	x		25.2563	60.8326	Iran
Duttaphrynus olivaceus	MVZ 234237	x	x	x		25.2703	60.7553	Iran
Duttaphrynus stomaticus	MVZ 237424	x	x	x	YES	34.4366	70.4483	Afghanistan
Duttaphrynus stomaticus	MVZ 248377	x	x	x		25.7768	66.6256	Pakistan
Duttaphrynus stomaticus	MVZ 248378	x		x		25.7768	66.6256	Pakistan
Duttaphrynus stomaticus	MVZ 248379	x	x	x		25.7768	66.6256	Pakistan
Duttaphrynus stomaticus	MVZ 248380	x		x		24.3516	70.7573	Pakistan
Duttaphrynus stomaticus	MVZ 248382	x		x		24.3516	70.7573	Pakistan
Duttaphrynus stomaticus	MVZ 248383	x	x	x		24.3516	70.7573	Pakistan
Duttaphrynus stuarti	CAS 242587	x	x	x	YES	27.7746	98.3354	China

## Sheet: Genbank Sampling
Species	12S	16S	cytb	ND2	CXCR4	H3A	NCX1	POMC	RAG1	RHOD	SIA	SLC8A3	TYR
Outgroup Sampling
Acris_crepitans	FJ882758	EF107181	EF988131	---	EF107468	DQ284107	EF107244	EF988231	EF107304	---	AY844762	EF107403	EF988305
Epipedobates_tricolor	AY364576	EU342578	AF128550	---	EF107458	---	EF107233	---	EF107295	---	---	EF107381	---
Hyla_arenicolor	DQ347054	FJ882776	AY831027	---	AY364190	---	EF107241	AY819112	AY844391	AY364401	AY844802	EF107393	DQ347187
Leptodactylus_ocellatus	AY843688	AY843688	AY843934	---	DQ306492	DQ284104	---	DQ158259	DQ158343	---	AY844890	---	---
Phyllobates_vittatus	FJ882833	EU342635	AF324039	---	EF107459	---	EF107234	---	DQ503355	---	DQ503105	EF107382	DQ503166
Pleurodema_brachyops	AY843733	AY843733	AY843979	---	---	DQ284111	---	---	AY844503	---	AY844926	---	---
Trachycephalus_venulosus	DQ347027	FJ882779	EU034077	---	GQ366030	---	AY948824	AY819132	EU034147	AY364396	AY844912	AY948880	DQ347161
Ingroup Sampling
Adenomus_kelaartii	FJ882780	FJ882780	---	---	EF107447	---	EF107221	---	EF107284	---	---	EF107348	---
Amazophrynella_bokermanni	JN867532	JN867559	---	---	---	---	---	---	---	---	---	---	---
Amazophrynella_minuta	AY843582	AY843582	AY843804	---	DQ306496	DQ284096	---	AY819081	DQ503337	---	---	---	EF364362
Amietophrynus_brauni	FJ882822	FJ882822	---	---	DQ306514	---	EF107272	DQ158279	EF107331	DQ284021	DQ282873	EF107435	DQ283011
Amietophrynus_camerunensis	DQ158439	DQ158439	---	AF463789	DQ306555	DQ284345	---	DQ158281	DQ158363	DQ283979	DQ282830	---	---
Amietophrynus_garmani	FJ882823	FJ882823	---	---	DQ306547	---	FJ882668	DQ158294	DQ158375	---	---	---	---
Amietophrynus_gracilipes	FJ882824	DQ158456	---	---	DQ306522	---	FJ882669	DQ158297	DQ158378	---	---	---	---
Amietophrynus_gutturalis	DQ158460	DQ158460	---	---	FJ882725	---	FJ882670	DQ158301	DQ158382	DQ284035	DQ282890	---	---
Amietophrynus_kisoloensis	AY325995	AY325995	L10975	AF463788	DQ306560	---	---	DQ158305	---	---	---	---	---
Amietophrynus_latifrons	DQ283343	DQ283343	---	---	---	DQ284332	---	---	---	DQ283970	DQ282819	---	---
Amietophrynus_lemairii	AF220847	AF220895	---	---	---	---	---	---	---	---	---	---	---
Amietophrynus_maculatus	DQ158469	DQ158469	L10979	AF463782	DQ306533	DQ284374	---	DQ158310	DQ158389	DQ284005	DQ282850	---	---
Amietophrynus_mauritanicus	FJ882826	AY680265	---	---	FJ882727	---	FJ882672	---	---	---	---	---	---
Amietophrynus_pantherinus	AF220848	AF220896	AF210087	GQ994942	---	---	---	---	---	---	---	---	---
Amietophrynus_pardalis	AF220850	AF220897	AF210083	---	---	---	---	---	---	---	---	---	---
Amietophrynus_poweri	FJ882771	AF220882	---	AF463781	FJ882722	---	---	DQ158324	DQ158401	---	---	---	---
Amietophrynus_pusillus	AF220837	AF220883	---	---	---	---	---	---	---	---	---	---	---
Amietophrynus_rangeri	AF220828	AF220868	---	AF463773	---	---	---	---	---	---	---	---	---
Amietophrynus_regularis	DQ158485	DQ158485	AY028511	---	DQ306523	DQ284201	---	DQ158326	FJ227103	DQ283858	DQ282716	---	---
Amietophrynus_steindachneri	FJ882825	AY325981	---	---	DQ306546	---	FJ882671	DQ158329	DQ158406	---	---	---	---
Amietophrynus_tuberosus	DQ283362	DQ283362	---	---	---	---	---	---	---	DQ283984	DQ282832	---	---
Amietophrynus_xeros	DQ158499	DQ158499	---	---	DQ306561	---	---	DQ158340	DQ158414	---	---	---	---
Anaxyrus_americanus	FJ882827	DQ158426	AB159264	---	DQ306520	---	FJ882676	DQ158268	DQ158352	---	---	---	---
Anaxyrus_baxteri	AY680207	AY680207	---	---	---	---	---	---	---	---	---	---	---
Anaxyrus_boreas	DQ283180	---	L10959	JN868005	DQ306499	DQ284215	FJ882678	DQ158278	DQ158360	DQ283871	---	---	---
Anaxyrus_californicus	FJ882828	FJ882828	---	---	---	---	---	---	---	---	---	---	---
Anaxyrus_canorus	EF532005	AY680239	L10967	---	---	---	---	---	---	---	---	---	---
Anaxyrus_cognatus	DQ158444	DQ158444	L10968	---	DQ306498	DQ284197	---	DQ158285	DQ158367	---	DQ282713	---	---
Anaxyrus_debilis	DQ158449	AY680233	AY010165	---	DQ306507	---	---	DQ158290	DQ158371	---	---	---	---
Anaxyrus_exsul	AY325990	AY325990	L10971	AF004524	DQ306550	---	---	DQ158291	DQ158372	---	---	---	---
Anaxyrus_fowleri	DQ158451	AY680224	---	---	DQ306505	---	---	DQ158292	DQ158373	---	---	---	---
Anaxyrus_hemiophrys	EF532234	AY680213	---	---	---	---	---	GQ443070	GQ443081	---	---	---	---
Anaxyrus_houstonensis	EF532236	AY680208	---	---	---	---	---	---	---	---	---	---	---
Anaxyrus_microscaphus	AY325989	AY325989	L10978	---	DQ306563	---	---	DQ158318	DQ158395	---	---	---	---
Anaxyrus_nelsoni	EF532010	AY680240	---	---	---	---	---	---	---	---	---	---	---
Anaxyrus_punctatus	EF532246	DQ283160	DQ085753	---	---	DQ284198	---	---	---	DQ283855	DQ282714	---	---
Anaxyrus_quercicus	DQ158484	DQ158484	---	---	DQ306549	DQ284192	---	DQ158325	DQ158403	---	DQ282708	---	---
Anaxyrus_retiformis	AY325982	AY325982	AY010166	---	---	---	---	---	---	---	---	---	---
Anaxyrus_speciosus	EF532242	AY680229	L10980	---	---	---	---	---	---	---	---	---	---
Anaxyrus_terrestris	FJ882829	FJ882829	---	---	DQ306537	DQ284196	FJ882677	DQ158330	---	DQ283854	DQ282712	---	---
Anaxyrus_woodhousii	AY325986	AY325986	AY288067	---	DQ306551	DQ284222	---	DQ158339	DQ158413	DQ283875	DQ282733	---	---
Ansonia_fuliginea	AB331709	AB331709	---	---	---	---	---	---	---	---	---	---	---
Ansonia_hanitschi	AB331710	FJ882794	---	---	FJ882695	---	FJ882642	---	---	---	---	---	---
Ansonia_leptopus	FJ882795	FJ882795	---	---	FJ882697	---	FJ882644	---	---	---	---	---	---
Ansonia_longidigita	FJ882796	FJ882796	---	---	FJ882698	---	FJ882645	---	---	DQ283968	DQ282817	---	---
Ansonia_malayana	AB331712	AB331712	---	---	---	---	---	---	---	---	---	---	---
Ansonia_minuta	AB435283	AB435283	---	---	---	---	---	---	---	---	---	---	---
Ansonia_platysoma	AB435272	AB435272	---	---	---	---	---	---	---	---	---	---	---
Ansonia_spinulifer	FJ882798	FJ882798	---	---	FJ882696	---	FJ882643	---	---	---	---	---	---
Atelopus_bomolochos	AF375482	AF375508	AY995955	---	---	---	---	---	---	---	---	---	---
Atelopus_chiriquiensis	U52735	U52780	---	---	---	---	---	---	---	---	---	---	---
Atelopus_flavescens	DQ283259	DQ283259	AY995960	---	---	DQ284282	---	---	---	DQ283928	DQ282780	---	EF364359
Atelopus_franciscus	---	---	AY995991	---	---	---	---	---	---	---	---	---	---
Atelopus_ignescens	---	---	AY995950	---	---	---	---	---	---	---	---	---	---
Atelopus_peruensis	DQ158419	DQ158419	---	---	DQ306495	---	---	AY819078	---	---	---	---	---
Atelopus_pulcher	---	EU672973	AY995953	---	---	---	---	---	---	---	---	---	---
Atelopus_seminiferus	---	EU672976	---	---	---	---	---	---	---	---	---	---	---
Atelopus_senex	---	---	EF494950	---	---	---	---	---	---	---	---	---	---
Atelopus_spumarius	DQ283260	DQ283260	AY995954	---	GU183852	DQ284283	GU183854	---	---	DQ283929	DQ282781	---	---
Atelopus_spurrelli	DQ502200	DQ502200	---	---	---	---	---	---	DQ503380	---	---	---	---
Atelopus_varius	AY325996	AY325996	EF494953	---	---	---	---	---	---	---	---	---	---
Atelopus_zeteki	---	DQ283252	EF494920	---	---	---	---	---	---	---	---	---	---
Barbarophryne_brongersmai	FJ882817	FJ882817	---	---	FJ882718	---	FJ882663	---	---	---	---	---	---
Bufo_aspinius	AF160770	AF160787	AF171198	---	---	---	---	---	---	---	---	---	---
Bufo_bankorensis	AB159476	AB159589	AB159260	---	---	---	---	---	---	---	---	---	---
Bufo_bufo	AY325988	FJ882806	AB159262	DQ629612	DQ306504	---	FJ882650	DQ158280	EU497611	---	---	---	---
Bufo_cryptotympanicus	AF160771	AF160789	---	---	---	---	---	---	---	---	---	---	---
Bufo_gargarizans	NC_008410	NC_008410	NC_008410	AF004530	FJ882707	---	FJ882653	---	---	---	---	---	---
Bufo_japonicus	AB159452	AB159565	AB159257	---	---	---	---	---	---	---	---	---	---
Bufo_stejnegeri	AF218710	---	---	---	---	---	---	---	---	---	---	---	---
Bufo_tibetanus	AF160766	AF160784	AF171193	AY936839	---	---	---	---	---	---	---	---	---
Bufo_torrenticola	AB159465	AB159578	AB270963	---	---	---	---	---	---	---	---	---	---
Bufo_tuberculatus	AF160765	AF160783	AF171192	---	---	---	---	---	---	---	---	---	---
Bufo_tuberospinius	AF160769	AF160788	AF174510	---	---	---	---	---	---	---	---	---	---
Bufo_verrucosissimus	FJ882807	FJ882807	---	AF004526	FJ882705	---	FJ882651	---	---	---	---	---	---
Bufotes_balearicus	---	EU497437	---	---	---	---	---	---	EU497608	---	---	---	---
Bufotes_baturae	---	---	---	DQ629604	---	---	---	---	---	---	---	---	---
Bufotes_boulengeri	---	EU497492	---	DQ629602	---	---	---	---	EU497613	---	---	---	---
Bufotes_latastii	---	---	---	DQ629599	---	---	---	---	---	---	---	---	---
Bufotes_luristanicus	---	---	---	DQ629610	---	---	---	---	---	---	---	---	---
Bufotes_oblongus	AF160777	AF160796	AF171211	DQ629601	---	---	---	---	---	---	---	---	---
Bufotes_pewzowi	GQ489032	---	---	---	---	---	---	---	GU064322	---	---	---	---
Bufotes_siculus	---	EU497446	---	DQ629608	---	---	---	---	EU497609	---	---	---	---
Bufotes_variabilis	GQ489041	---	---	DQ629600	---	---	---	---	EU497606	---	---	---	---
Bufotes_viridis	AY680267	FJ882813	AB159263	DQ629606	FJ882714	DQ284297	FJ882659	---	EU497603	DQ283940	DQ282791	---	---
Capensibufo_rosei	AF220864	AF220911	---	AF463795	---	---	---	---	---	---	---	---	---
Capensibufo_tradouwi	AF220865	AF220912	---	FN650115	---	---	---	---	---	---	---	---	---
Churamiti_maridadi	FJ882769	FJ882769	---	---	FJ882715	---	FJ882660	---	---	---	---	---	---
Dendrophryniscus_berthalutzae	JN867524	JN867551	---	---	---	---	---	---	---	---	---	---	---
Dendrophryniscus_brevipollicatus	JN867526	JN867553	---	---	---	---	---	---	---	---	---	---	---
Dendrophryniscus_krausae	JN867523	JN867550	---	---	---	---	---	---	---	---	---	---	---
Dendrophryniscus_leucomastyx	JN867530	JN867557	---	---	---	---	---	---	---	---	---	---	---
Dendrophryniscus_oreites	JN867540	JN867567	---	---	---	---	---	---	---	---	---	---	---
Dendrophryniscus_proboscidea	JN867537	JN867564	---	---	---	---	---	---	---	---	---	---	---
Didynamipus_sjostedti	AY325991	AY325991	---	---	---	---	---	---	---	---	---	---	---
Duttaphrynus_atukoralei	FJ882835	FJ882835	---	---	FJ882682	---	FJ882629	---	---	---	---	---	---
Duttaphrynus_brevirostris	FJ882786	FJ882786	---	---	FJ882686	---	FJ882633	---	---	---	---	---	---
Duttaphrynus_crocus	FJ882789	FJ882789	---	---	FJ882690	---	FJ882637	---	---	---	---	---	---
Duttaphrynus_dhufarensis	FJ882837	FJ882837	---	---	FJ882679	---	FJ882626	---	---	---	---	---	---
Duttaphrynus_himalayanus	FJ882790	FJ882790	AF171191	---	FJ882688	---	FJ882635	---	---	---	---	---	---
Duttaphrynus_hololius	FJ882781	FJ882781	---	---	FJ882680	---	FJ882627	---	---	---	---	---	---
Duttaphrynus_melanostictus	AB331714	FJ882791	AF249082	---	DQ306508	DQ284324	AY948805	DQ158317	EU712821	AF249097	DQ282815	AY948851	---
Duttaphrynus_parietalis	FJ882784	FJ882784	---	---	FJ882684	---	FJ882631	---	---	---	---	---	---
Duttaphrynus_scaber	FJ882785	FJ882785	---	---	FJ882683	---	FJ882630	---	---	---	---	---	---
Duttaphrynus_stomaticus	FJ882787	FJ882787	AY028513	---	FJ882681	---	FJ882628	---	---	---	---	---	---
Duttaphrynus_stuarti	FJ882788	FJ882788	---	---	FJ882689	---	FJ882636	---	---	---	---	---	---
Epidalea_calamita	FJ882809	FJ882809	L10964	DQ629607	FJ882709	---	FJ882655	---	EU497610	---	---	---	---
Ghatophryne_ornata	FJ882797	FJ882797	---	---	FJ882694	---	FJ882641	---	---	---	---	---	---
Incilius_alvarius	AY325984	DQ283269	L10956	JN868006	DQ306516	DQ284289	---	AY819079	DQ158351	DQ283933	DQ282785	---	---
Incilius_bocourti	AY680246	AY680246	---	JN868008	---	---	---	---	---	---	---	---	---
Incilius_campbelli	---	AY008253	AY008254	JN868010	---	---	---	---	---	---	---	---	---
Incilius_canaliferus	AY680251	AY680251	---	JN868013	---	---	---	---	---	---	---	---	---
Incilius_cavifrons	HM563827	HM563868	HM563942	JN868014	HM563900	---	---	---	HM563986	---	---	---	---
Incilius_chompipe	HM563817	HM563859	HM563932	JN868000	HM563890	---	---	---	HM563976	---	---	---
Incilius_coccifer	DQ158443	DQ158443	AY929304	JN868015	DQ306526	---	---	DQ158284	DQ158366	---	---	---	---
Incilius_coniferus	DQ158445	DQ283166	AY927866	JN868001	DQ306534	DQ284204	---	DQ158286	DQ158368	DQ283860	DQ282719	---	---
Incilius_cristatus	HM563830	HM563869	HM563946	JN868017	HM563903	---	---	---	HM563989	---	---	---	---
Incilius_cycladen	---	AY927858	AY927865	JN868018	---	---	---	---	---	---	---	---	---
Incilius_ibarrai	AY680249	AY680249	AY927862	JN868020	---	---	---	---	---	---	---	---	---
Incilius_karenlipsae	---	GU552454	GU552455	---	---	---	---	---	---	---	---	---	---
Incilius_leucomyos	HM563834	HM563871	HM563951	JN868022	HM563907	---	---	---	HM563993	---	---	---	---
Incilius_luetkenii	DQ158467	DQ158467	AY028509	JN868025	DQ306565	---	---	DQ158308	DQ158387	---	---	---	---
Incilius_macrocristatus	AY680256	AY680256	AY008252	JN868026	---	---	---	---	---	---	---	---	---
Incilius_marmoreus	AY680250	AY680250	---	JN868003	---	---	---	---	---	---	---	---	---
Incilius_mazatlanensis	AY680254	AY680254	DQ415638	JN868029	---	---	---	---	---	---	---	---	---
Incilius_melanochlorus	AY680255	AY680255	---	JN868030	---	---	---	---	---	---	---	---	---
Incilius_nebulifer	AY325985	AY680252	DQ415628	JN868031	---	---	---	---	---	---	---	---	---
Incilius_occidentalis	AY680257	AY680257	---	JN868033	---	---	---	---	---	---	---	---	---
Incilius_perplexus	HM563846	HM563880	HM563963	JN868034	HM563919	---	---	---	HM564005	---	---	---	---
Incilius_pisinnus	HM563847	HM563881	HM563964	JN868004	HM563920	---	---	---	HM564006	---	---	---	---
Incilius_porteri	HM563848	HM563882	HM563965	JN868035	HM563921	---	---	---	HM564007	---	---	---	---
Incilius_signifer	HM563849	HM563883	HM563966	JN868036	HM563922	---	---	---	HM564008	---	---	---	---
Incilius_spiculatus	HM563850	HM563884	HM563967	JN868037	HM563923	---	---	---	HM564009	---	---	---	---
Incilius_tacanensis	AY680258	AY680258	---	JN868038	---	---	---	---	---	---	---	---	---
Incilius_tutelarius	---	---	---	JN868040	---	---	---	---	---	---	---	---	---
Incilius_valliceps	DQ158493	DQ158493	DQ415637	JN868041	DQ306545	---	---	DQ158333	DQ158409	---	---	---	---
Ingerophrynus_biporcatus	AY325987	AY325987	---	---	---	---	---	---	---	---	---	---	---
Ingerophrynus_celebensis	EU713068	AF375513	---	---	---	---	---	---	EU712916	---	---	---	---
Ingerophrynus_divergens	FJ882802	FJ882802	---	---	FJ882701	DQ284189	FJ882648	---	EU712818	DQ283849	DQ282705	---	---
Ingerophrynus_galeatus	FJ882767	FJ882768	---	---	DQ306506	DQ284362	FJ882649	DQ158293	DQ158374	DQ283995	DQ282839	---	DQ282987
Ingerophrynus_macrotis	DQ158468	FJ882803	---	---	DQ306525	---	---	DQ158309	DQ158388	---	---	---	---
Ingerophrynus_philippinicus	AF375488	---	---	---	---	---	---	---	---	---	---	---	---
Leptophryne_borbonica	FJ882799	AB331716	---	---	EF107450	---	EF107224	---	EF107287	---	---	EF107357	---
Melanophryniscus_devincenzii	JX961678	JX961678	---	---	---	---	---	---	---	JX961676	---	---	---
Melanophryniscus_klappenbachi	AY843699	AY843699	AY843944	---	---	DQ284060	---	---	DQ503299	DQ283765	AY844899	---	---
Melanophryniscus_rubriventris	AF375493	AF375518	---	---	---	---	---	---	---	---	---	---	---
Melanophryniscus_setiba	JX961679	JX961679	---	---	JX961675	---	---	---	---	JX961677	---	---	---
Melanophryniscus_stelzneri	FJ882853	FJ882853	---	---	DQ306494	---	AY948822	DQ158263	---	---	---	AY948878	---
Mertensophryne_anotis	AF220863	AF220910	---	---	---	---	---	---	---	---	---	---	---
Mertensophryne_lindneri	FJ882847	FJ882847	---	---	---	---	FJ882667	---	---	---	---	---	---
Mertensophryne_loveridgei	FJ882820	FJ882820	---	---	FJ882721	---	FJ882666	---	---	---	---	---	---
Mertensophryne_micranotis	FJ882821	FJ882821	---	---	EF107491	---	EF107271	---	---	---	---	EF107434	---
Mertensophryne_taitana	FJ882845	FJ882845	---	---	---	---	---	---	---	---	---	---	---
Mertensophryne_uzunguensis	FJ882819	FJ882819	---	---	FJ882720	---	FJ882665	---	---	---	---	---	---
Nannophryne_cophotis	DQ158446	DQ158446	---	---	DQ306540	---	---	DQ158287	DQ158369	---	---	---	---
Nannophryne_variegata	DQ158494	DQ158494	---	---	DQ306515	---	---	DQ158335	DQ158410	---	---	---	---
Nectophryne_afra	EU394535	EU394535	---	---	---	DQ284347	---	---	---	DQ283981	DQ282831	---	DQ282977
Nectophryne_batesii	EU394537	EU394537	---	---	---	DQ284207	---	---	---	---	DQ282721	---	---
Nectophrynoides_minutus	FJ882814	FJ882814	---	---	---	---	---	---	---	---	---	---	---
Nectophrynoides_tornieri	FJ882815	FJ882815	---	---	EF107490	DQ284394	EF107270	---	EF107329	DQ284018	DQ282870	EF107433	---
Nectophrynoides_viviparus	FJ882816	FJ882816	---	---	FJ882716	---	FJ882661	---	---	---	---	---	---
Nimbaphrynoides_liberiensis	GU322821	GU322838	GU322850	---	---	---	---	---	---	---	---	---	---
Nimbaphrynoides_occidentalis	GU322831	GU322843	GU322852	---	---	---	---	---	---	---	---	---	---
Osornophryne_antisana	AF375496	EU672983	---	---	---	---	---	---	---	---	---	---	---
Osornophryne_bufoniformis	AF375497	AF375524	---	---	---	---	---	---	---	---	---	---	---
Osornophryne_guacamayo	AY819334	AY326036	---	---	---	---	---	AY819083	---	---	---	---	---
Osornophryne_puruanta	---	EU672982	---	---	---	---	---	---	---	---	---	---	---
Osornophryne_simpsoni	JF907477	JX412035	---	---	---	---	---	---	JX412109	---	---	---	---
Osornophryne_sumacoensis	AF375500	AF375527	---	---	---	---	---	---	---	---	---	---	---
Pedostibes_hosii	FJ882804	AY325993	---	---	EF107449	DQ284202	EF107223	---	EF107286	DQ283859	DQ282717	EF107356	---
Pedostibes_rugosus	AB331719	AB331719	---	---	---	---	---	---	---	---	---	---	---
Pedostibes_tuberculosus	FJ882793	FJ882793	---	---	FJ882693	---	FJ882640	---	---	---	---	---	---
Pelophryne_brevipes	AB331720	AB331720	---	---	---	---	---	---	---	---	---	---	---
Pelophryne_guentheri	AY028478	AY028491	AY028503	---	---	---	---	---	---	---	---	---	---
Pelophryne_misera	FJ882800	FJ882800	---	---	FJ882700	---	FJ882647	---	---	---	---	---	---
Pelophryne_signata	FJ882801	FJ882801	---	---	FJ882699	---	FJ882646	---	---	---	---	---	---
Peltophryne_cataulaciceps	---	JF434574	---	---	JF342406	---	---	---	---	---	---	---	---
Peltophryne_empusa	AF361695	AY028489	AY028501	---	---	---	---	---	---	---	---	---	---
Peltophryne_fustiger	AF361696	AF361697	AF361698	---	---	---	---	---	---	---	---	---	---
Peltophryne_gundlachi	AY028479	AY028492	AY028504	---	---	---	---	---	---	---	---	---	---
Peltophryne_lemur	DQ158465	DQ158465	AY028506	---	DQ306513	---	---	DQ158306	DQ158386	---	---	---	---
Peltophryne_longinasus	AY028480	AY028493	AY028505	---	---	---	---	---	---	---	---	---	---
Peltophryne_peltocephala	AY028477	AY028490	AY028502	---	---	---	---	---	---	---	---	---	---
Peltophryne_taladai	AY028482	AY028495	AY028507	---	---	---	---	---	---	---	---	---	---
Phrynoidis_aspera	DQ158432	AF124109	---	---	DQ306503	DQ284188	---	DQ158273	DQ158356	DQ283848	DQ282704	---	DQ282939
Phrynoidis_juxtaspera	FJ882805	FJ882805	---	---	DQ306542	---	FJ882656	DQ158304	DQ158385	---	---	---	---
Poyntonophrynus_damaranus	---	AF220906	---	AF463793	---	---	---	---	---	---	---	---	---
Poyntonophrynus_dombensis	AF220857	AF220907	---	AF463794	---	---	---	---	---	---	---	---	---
Poyntonophrynus_fenoulheti	AF220859	AF220908	---	---	---	---	---	---	---	---	---	---	---
Rhaebo_glaberrimus	DQ158455	DQ158455	---	---	DQ306510	---	---	DQ158295	DQ158377	---	---	---	---
Rhaebo_guttatus	DQ158459	DQ158459	---	---	DQ306497	DQ284361	---	DQ158300	DQ158381	DQ283994	---	---	EF364361
Rhaebo_haematiticus	DQ158461	DQ158461	L10974	JN868019	DQ306501	DQ284205	---	DQ158277	DQ158383	DQ283861	DQ282720	---	---
Rhaebo_nasicus	DQ158477	DQ158477	---	---	DQ306512	---	---	DQ158319	DQ158396	---	---	---	---
Rhinella_abei	---	---	---	KC198125	---	---	---	---	---	---	---	---	---
Rhinella_achavali	GU178787	GU178787	GU178809	---	---	---	---	---	---	---	---	---	---
Rhinella_amboroensis	DQ283386	DQ283386	---	---	---	---	---	---	---	DQ284003	DQ282848	---	---
Rhinella_arenarum	AY843573	AY843573	AY843795	---	DQ306529	DQ284103	---	DQ158271	DQ158354	---	AY844775	---	---
Rhinella_arequipensis	DQ158430	DQ158430	---	---	DQ306564	---	---	DQ158272	DQ158355	---	---	---	---
Rhinella_arunco	DQ158442	DQ158442	---	---	DQ306552	---	---	DQ158283	DQ158365	---	---	---	---
Rhinella_atacamensis	DQ158433	DQ158433	---	---	DQ306541	---	---	DQ158275	DQ158357	---	---	---	---
Rhinella_castaneotica	DQ158440	DQ158440	---	---	DQ306539	---	---	DQ158282	DQ158364	---	---	---	---
Rhinella_crucifer	DQ158447	DQ158447	DQ415596	KC198090	---	---	---	DQ158288	---	---	---	---	---
Rhinella_dapsilis	DQ158448	DQ158448	---	---	DQ306532	---	---	DQ158289	DQ158370	---	---	---	---
Rhinella_festae	DQ158423	DQ158423	---	---	DQ306521	---	---	DQ158265	---	---	---	---	---
Rhinella_granulosa	FJ882774	AY028496	AY028508	---	DQ306557	DQ284323	FJ882673	DQ158298	DQ158380	DQ283966	---	---	---
Rhinella_henseli	---	---	---	KC198218	---	---	---	---	---	---	---	---	---
Rhinella_humboldti	EF532251	---	---	---	---	---	---	---	---	---	---	---	---
Rhinella_icterica	DQ158462	DQ158462	GU178808	GU907269	---	---	---	DQ158303	DQ158384	---	---	---	---
Rhinella_inopina	---	---	---	KC198367	---	---	---	---	---	---	---	---	---
Rhinella_limensis	DQ158466	DQ158466	---	---	DQ306509	---	---	DQ158307	---	---	---	---	---
Rhinella_margaritifera	AY819331	AF375514	---	JN868028	---	---	GQ345223	AY819080	---	---	---	GQ345321	EF364358
Rhinella_marina	AY325994	AY325994	DQ415597	GU907290	DQ306544	DQ284092	---	AF194966	DQ158393	DQ283789	---	---	---
Rhinella_merianae	---	---	---	GU907291	---	---	---	---	---	---	---	---	---
Rhinella_nesiotes	DQ158478	DQ158478	---	---	DQ306500	---	---	DQ158320	DQ158397	---	---	---	---
Rhinella_ocellata	DQ158479	DQ158479	---	---	DQ306538	---	---	DQ158321	DQ158398	---	---	---	---
Rhinella_ornata	---	---	---	KC198091	---	---	---	---	---	---	---	---	---
Rhinella_poeppigii	DQ158481	DQ158481	---	---	DQ306517	---	---	DQ158323	DQ158400	---	---	---	---
Rhinella_pombali	---	---	---	KC198198	---	---	---	---	---	---	---	---	---
Rhinella_rubescens	---	---	---	GU907265	---	---	---	---	---	---	---	---	---
Rhinella_schneideri	FJ882831	DQ158480	DQ415598	---	DQ306528	DQ284102	FJ882674	DQ158322	DQ158399	---	---	---	---
Rhinella_spinulosa	DQ158487	DQ158487	---	---	DQ306566	DQ284077	---	DQ158328	DQ158405	DQ283775	DQ282658	---	---
Rhinella_vellardi	DQ158495	DQ158495	---	---	DQ306527	---	---	DQ158336	DQ158411	---	---	---	---
Rhinella_veraguensis	DQ158497	DQ158497	---	---	DQ306524	---	---	DQ158337	DQ158412	---	---	---	---
Sabahphrynus_maculatus	AB331718	AB331718	---	---	---	---	---	---	---	---	---	---	---
Schismaderma_carens	AY325997	AY325997	---	---	FJ882717	DQ284403	FJ882662	DQ158266	---	DQ284027	DQ282882	---	---
Strauchbufo_raddei	AF160776	GU183855	AF171210	---	---	---	---	---	---	---	---	---	---
Vandijkophrynus_amatolicus	AF220851	AF220898	---	---	---	---	---	---	---	---	---	---	---
Vandijkophrynus_angusticeps	AF220852	AF220899	---	---	---	---	---	---	---	---	---	---	---
Vandijkophrynus_gariepensis	AF220853	AF220902	---	AF463792	---	---	---	---	---	---	---	---	---
Vandijkophrynus_inyangae	AF220856	AF220904	---	---	---	---	---	---	---	---	---	---	---
Vandijkophrynus_robinsoni	GU183857	GU183857	---	---	---	---	---	---	---	---	---	---	---
Werneria_mertensiana	DQ283348	DQ283348	---	---	---	DQ284338	---	---	---	DQ283974	DQ282824	---	---
Wolterstorffina_parvipalmata	FJ882818	FJ882818	---	---	FJ882719	DQ284334	FJ882664	---	---	DQ283972	DQ282822	---	---
Xanthophryne_koynayensis	FJ882782	FJ882782	---	---	FJ882691	---	FJ882638	---	---	---	---	---	---
TOTALS	215	222	91	65	114	38	60	69	87	38	40	14	12
