# Supplementary material for: Historical biogeography resolves the origins of endemic Arabian toad lineages (Anura: Bufonidae): Evidence for ancient vicariance and dispersal events with the Horn of Africa and South Asia
Source: BMC Evol Biol. 2015 Aug 6;15:152. doi: 10.1186/s12862-015-0417-y (PMC4527211; doi:10.1186/s12862-015-0417-y)
Supplement: Additional file 3: — Final Alignment. Full nexus alignment of 13 loci and 250 taxa, and relevant data partitions. [file 12862_2015_417_MOESM3_ESM.nex]

#NEXUS
[16S, 12S, CXCR4, Cyt B, H3A, NCX1, ND2, POMC, RAG1, RHOD, SIA, SLC8A3, TYR]
[Several regions trimmed from 16S and 12S]
[reduced to single species representatives]

	BEGIN DATA;
	DIMENSIONS  NTAX=250 NCHAR=10492;
	FORMAT DATATYPE=DNA  MISSING=? GAP=- ;
MATRIX

Acris_crepitans                       --------------------------------------------------------------------------------------------------------------------------------------------------------------------------------------------------------------------------------------------------------------------------------------------------------------------------------------------------------------------------------------------------------------------------------------------------------------------------------------------------------------------------------------------------------------------------------------------------------------------------------------------------------------------------------------------------------------------------------------------------------------ATAAGAGGTATAGCCTGCCCAGTGA-CTCTGTTCAACGGCCGCGGTATCCTAACCGTGCGA-AGGTAGCGTAATCACTTGTTCTTTAAATGAGGACTAGTATGAATGGCACCA-CGAGGGTTATACTGTCTCCTTTTTCTAATCAGTTAAACTAA-TCCCCCCGTGAAGAAGCGGGGATAAAACTATAAGACGAGAAGACCCTATGGAGCTTTAAAC---GATTTTTAGTTTTAGGTTGGGGTGACCGCGGAGCAAAACAAAACCTCCACATTGA---CTTTGAGCCACAACTCCATGCACCAATAAATTGACATTAAT-TGACC-CAATATTTTGATCAACGAACCAAGTTACCCTAGGGATAACAGCGCAATCCACTTTAAGAGCTCCTATCGACAAGTGGGTTTACGACCTCGATGTTGGATCAG-GGTATCCCTGTGGTGCAGCCGCTACTAAAGGTTCGTTTGTTCAACGATTAAA--------------------------------------------------------------------------------------------------------------------------------------------------------------------------------------------------------------------------------------------------------------------------------------------------------------------------------------------------------------------------------------------------------------------------------------------------------------------------------------------------------------------------------------------------------C-----GCCCGGG-AACTACGAGCTAAGCTTAA-AACCCAAAGGACTTGACGGTACCCCAC-ATCCACCTAGAGGAGCCTGTCCTATAATCGATAACCCCCGCTTAACCTCACCATTTTTAGCC--T-CTCAGCCTGTATACCTCCGTCGTCAGCTTACCTCGTGAGTGACCTAT-AGTGAGCTTAATGTCCA--CACGTCAAAACGTCAGGTCAAGGTGCAGTAAATAAAATGGGAAGAGATGGGCTACACTCTCT-AAATTAGAAAA-TACGAAAGACTATATATGAAA-TCTAGTTAGAAGGCGGATTTAGTAGTAAAAAGAGACCATAGTGCTCCTTTTAA-CACGGCACTGGGGTGTGTACACACCGCCCGT--CACCCTCTTCAAAGCTA--ACA--AACAGTAAATAACATAATACA--GC-AATCTAG-AAGAGGCAAGTCGTAACATGGTAAGTATACCGGAAGGTGTGCTTGG---------------------TCCAGAACCATGACCGATAAGTACAGGTTGCACCTGTCCGTCGCCGACTTGCTGTTTGTGTTCACGCTCCCRTTCTGGTCTGTGGATGCCGCCATTGGTTGGTACTTTAAGGAATTCTTGTGTAAAGCCGTCCATGTCATTTACACGGTCAACCTCTACAGCAGCGTCTTGATCTTGGCCTTTATCAGCTTGGATCGCTACTTGGCCATTGTCCACGCCACCAACAGCCAAGGATCTAGGAAACTTTTGGCAGAGAAGATTGTGTATGTTGGAGTGTGGCTTCCGGCTATCTTGTTGACTGTGCCCGACCTTGTATTTGCCAGCGTGACAGAAATGGAAAACTCTTATGTGTGTGATCGCATCTACCCGATTAACAACCAAGATGCCTGGAAAATTGGCTTCCGTTTCCTCCACATCACAGTGGGACTGGTCTTGCCCGGCCTTATCATCTTGACTTGCTATTGCGTCATCATTTCCAAGTTGTCTCATTCCAAGGGCCATCAGAAGCGCAAAGCCTTGAAGACCACGGTGATTCTCATCCTGGCCTTCTTCGCCTGCTGGCTCCCGTACTATATCTGCCTCATCATAGACACCTTTGGAACACTTAAACTTTTGAAATTAGACTGTTACATGGACAACATGCTTCATAAGTGGATCGCCATCACGGAAGCCTTGGCCTTCTTCCACTGCTGCCTCAACCCCATCTTATAC---------------------------------TTTGTTGACCTCCCAGCACCGTCAAACTTATCCTCATGATGAAACTACGGCTCCCTTCTAGGGGTCTGCCTTATCCTACAAATCGCCACTGGCCTATTCCTTGCCATACATTATACAGCAGACACCTCTATGGCCTTCTCATCTGTCGCCCACATTTGCCGAGATGTTAATAACGGTTGACTCTTACGAAATTTACATGCAAACGGAGCCTCATTCTTTTTTATTTGCATTTATCTTCATATCGGTCGCGGTCTCTATTATGGATCCTTCTTATTTAAAGAAACATGAAACATTGGGGTTATCTTACTCTTTCTAGTAATAGCCACCGCATTTGTTGGCTACGTCCTCCCCTGGGGCCAAATGTCATTCTGAGGGGCCACTGTAATTACTAATCTCCTCTCTGCCGCCCCCTATATCGGAACTGAATTAGTCCAATGAATTTGAGGCGGTTTTTCAGTAGACAATGCAACCTTAACCCGATTTTTTACATTTCACTTCATTTTACCGTTTATTATTGCCGGAGCATCAATAATCCACCTCCTTTTCCTCCATCAAACAGGATCGTCTAACCCAATTGGTCTTAATTCTAATCCAGATAAAATTCCATTTCACGCCTACTACTCCTACAAGGATGCTTTTGGGTTTGCCTTACTCCTTGCTCTCTTAGCTGCCCTTTCCGCATTTGCTC-----------------------------------------------------------------------------------------------------------------------------------------------------------------------------------------------------------------------------------------------------------------------------------------------------------------------------------------------------------------------------------------------------------------CCGTAAATCCACCGGAGGGAAAGCTCCCCGCAAGCAGCTGGCCACTAAGGCCGCCAGGAAGAGCGCTCCCGCCACCGGCGGAGTCAAGAAGCCTCACCGCTACCGGCCAGGTACAGTGGCTCTCCGKGAGATCCGMCGCTACCAGAAGTCCACCGAGCTGCTCATCCGGAAGCTCCCCTTCCAGCGCCTGGTCAGAGAGATCGCCCAGGACTTCAAGACTGATCTCCGCTTCCAGAGCTCGGCCGTCATGGCCCTGCAGGAGGCCAGCGAGGCTTACCTGGTSGGACTCTTTGAGGACACCAATCTSTGCGCCATCCACGCCAAGAGGATTACATCACAAGAAAAGGAGATAACCATCAAGAAACCAAATGGTGAAACTACAAAGACAACAGTGAGGATATGGAACGAGACTGTGTCCAACTTGACCCTTATGGCCCTTGGTTCGTCTGCTCCTGAAATTCTCCTTTCTGTCATTGAAGTATGTGGCCATAACTTTCAGGCTGGTGACCTTGGTCCTAGCACAATTGTAGGCAGTGCTGCCTTCAACATGTTTATCATCATTGCTCTTTGTGTCTATGTGGTACCTGATGGAGAAACAAGGAGGATTAAACATCTTAGAGTTTTCTTTGTCACCGCAGCCTGGAGCATATTTGCCTATACATGGCTGTATATGATCTTGTCCGTTTTTTCACCTGGTATCGTTGAAGTCTGGGAAGGTTTACTCACTTTTTTCTTCTTTCCTATTTGTGTTGTGTTTGCTTGGGTAGCTGACAGAAGGTTGTTATTTTACAAATATGTCTATAAGAGGTACCGGGCTGGAAAGCAGAGGGGAATGATCATTGAAACAGAAGGAGATAGACCGTCCTCCAAAGCTGATATTGAGATGGATGGTAAGGCTCTCAACTCACACACAGAAAACTTCCTTGATGGCTCTTTAAATCTTGAAATTGATGACAAGGACCAAGATGATGAGGAGGCAAGAAGAGATATGGCTAGGATTTTGAAGGAACTGAAACAGAAACACCCTGAGAAAGAGATGGAACAGTTGATCGAGCTAGCTAACTATCAGGTTTTGAGTCAACAGCAAAAAAGTAGAGCATTTTATCGCATCCAAGCTACACGTTTGATGACTGGTGCAGGCAATATTTTAAAAAGACATGCAGCAGATCAAGCAAGGAAAGCTGTCAGTATGCATGAGGTTAATACTGATGTTATAGAGAATGATCCAGTCAGCAAGATATACTTCGAACAAGCAACTTACCAGTGCCTAGAGAACTGTGGAACAGTGGCACTAACAATTGTTCGTCGGGGTGGTGACTTAACCAACACAGTCTTTGTAGACTTCAGAACAGAAGATGGCACAGCAAATGCTGGATCAGATTATGAATTTACTGAAGGAACAGTAGTGTTCAAGCCTGGTGAGACACAGAAAGAGATTAGGGTTGGCATTATCGATGATGACATCTTTGAAGAAGATGAAAATTTTCTGGTCCATCTTAGCAACATTCGAGTTAACTCTGAAACCACAGAAGCAAATTTTGAATCGAATCACGTAACTTCACTCGCATGTCTTGGATCACCTACGACAGCGACAGTTACCATT---------------------------------------------------------------------------------------------------------------------------------------------------------------------------------------------------------------------------------------------------------------------------------------------------------------------------------------------------------------------------------------------------------------------------------------------------------------------------------------------------------------------------------------------------------------------------------------------------------------------------------------------------------------------------------------------------------------------------------------------------------------------------------------------------------------------------------------------------------------------------------------------------------------------------------------------------------------------------------------------------------------------------------------------------------------------------TTTCCCGGGAACGGCCATATGCAACCCCTCTCTGAAAACGTCAGGAAGTACGTCATGAGCCACTTCCGCTGGAATAAGTTCGGCAGGAAGAACAGCACCGGTAGTGATAGCAACAAT---GCCGGTTACAAGCGGGAAGATATAGCCAACTATCCCATATTTAGCCTCTTCCCYGCTAGTGACAACCAAAACACACAAGACGGCAACGTTGAAGAAGAAGCGTTGGACAGGCAGGACAATAAGAGGTCATACTCTATGGAACACTTCCGATGGGGCAAACCGGTCGGCAAGAAAAGGAGACCCGTGAAGGTTTTCCCAAGTGATGCCGAAGAAGAGTCATCGGAAATCTAYCCAACGGAGTTCAGAAGAGAGTTGACTCTGGAGTTTGACTACCCCGACACCAGCTCCGAAGAAGAAATGGATGACAGCAGGTCAATGGAAAGCCCAATTAAAAAGGATAAGAAGTACAAAAT--------------------------------------------------------------------------------------------------------------------------------------------------------------------------------------------------------------------------------------------------------------------------------------------------------------------------------------------------------------------------------------------------------------------------TGTGGACCTGCGGTGCCAGAAAAGGCTGTCCGCTTCTCGTTCACCATCATGAACATAAGTGTTCCCAACAGCAATAAAGTATCAGTTCGAATTTTCGAAGAAGCCAAACCCAATTCTGAACTTTGCTGCAAACCTGTGTGTTTAATGCTTGCTGATGAATCTGACCATGAAACTCTGACTGCTATCCTGGGCCCCCTGATAGCCGAAAGAGAATCCATGAAATCCAGTGAGCTCCTTTTAGAAATTGGAGGAATACTTAGAAACTTCAAGTTTGTTTTCCGGGGTACAGGGTATGATGAAAAGTTGGTGCGTGAGGTAGAAGGCCTTGAAGCCTCAGGTTCTGTCTACATTTGTACTCTTTGTGATGCCACCCGTCTTGAAGCTTCTCAGAACTTGGTGTTCCACTCCATAACYAGAAGCCACAGTGAGAACTTGCAACGCTACGAAACATGGMGATCYAATCCCTACCATGAATCTGTGGACGAGCTTCGTGATAGAGTTAAGGGA-----------------------------------------------------------------------------------------------------------------------------------------------------------------------------------------------------------------------------------------------------------------------------------------------------------------------------------------------------------------------------------GCCCCAAACTCACATGTTGCCCAACCTGCAGAGGGCCCTTGGGATCCATCCGCAACCTGGCAATGGAAAAAGTCGCCAACTCTGTCCTATTCCCCTGCAAATACGCTTCTTCTGGTTGCGAGGTAACTTTGCCACACACAGAGAAAGCTGACCACGAAGAGCTGTGTGAATTTCGACCGTACTCCTGTCCGTGCCCTGGAGCTTCCTGTAAGTGGCAAGGGTCCTTGGATGCAGTGATGCCACACCTTATGCATCAGCATAAATCCATAACAACGTTACAAGGAGAGGATATTGTTTTTCTTGCCACAGACATTAACCTTCCCGGGGCTGTGGACTGGGTATTCTATAGAGGTCATAACATCACAAGAACGGGAAATCATAATTAAAAAACCCAATGGAGAGACCTCCACAACGACTATTCGAGTATGGAATGAAACCGTTTCCAACCTAACTCTCATGGCACTTGGCTCTTCTGCTCCTGAAATCCTTTTGTCATTAATTGAGGTATGTGGTCATAATTTTGTTGCTGGAGATCTTGGCCCGTCAACCATTGTTGGGAGTGCAGCATTTAACATGTTTATCATTATTGCTATTTGTGTCTATGTCATACCTGATGGTGAAGTTCGAAAGATCAAGCATCTTCGAGTATTTTTTGTGACTGCTGCTTGGAGCATCTTTGCATATATATGGTTATACATGATCCTTGCTGTATTCTCTCCTGGAGTAGTGCAAGTGTGGGAAGGTTTGCTCACATTGTTCTTCTTTCCTGTGTGTGTTGTCCTTGCCTGGGTGGCAGACCGACGTCTTCTCTTCTACAAATATATGCACAAAAAGTATCGGACTGAYAAACACAGAGGAATTATGATTGAGACTGAGGCAGAGCACCCTAAAGGGATTGAGATGGATGGTAAAGTTATGAATTCTCATTTTCTAGATGGAAATCTCTTAAACATGGATGGAAAAGAAGTAGATGAATCACGCAGAGACATGATAAGAATCCTTAAGGATTTAAAGCAAAAACACCCCGAGAAGGACTTAGATCAGTTAGTAGAAATGGCAAACTATTATGCATTGTCACATCAGCAGAAAAGCAGAGCTTTTTACCGAATCCAAGCCACCAGAATGWTGACGGGAGCAGGTAATATCCTAAAGAAGCATGCTGCTGAACAGTCAAAGAGATGCACCAGCTTACAAGACATATGCTTGGATGAATCTGAAGAATTTGTGTCTAAGATCTATTTTGATCCATGCTCCTACCAATGCCTTGAAAACTGTGGGGCTGTCTTGTTGACCGTTGTTAGAAAAGGTGGTGATATCTCCAAGACACTGATGGTGGACTACAAAACTGAAGACGGATCTGCAAATGCAGGAGCCGACTATGAGTTCACGGAAGGAACTGTAGTGTTCAAATCTGGGGAAACTCAAAAGGAGTTCTCAGTTGGGATTATTGATGATGACATCTTTGAAGAAGAT-------------------------------------------------------------------------------------CGGACCTGCCAATGCCGGGGCAACTTCATGGGCTACAACTGCGGCGAGTGCAAATTTGGTTTCGTCGGCCCCAACTGTACCACGAGCAGACGACTGGTCAGGAAAGAGGTTTTCCGGCTGACCACGGCCGAGAAGGACAAGTTCCTCGCCTACCTCAATCTGGCCAAGCGCACCATCAGCCCGGACTATGTCATCGCCACCGGGACCTACGAGCAGATGGACAACGGGTCCAAGCCGCTTTTCGCCGACATCAACGTGTACGACTTGTTTGTGTGGCTGCACTATTATTCCTCCAGGGACRCTTTCATAGAAGGCGACCGAGTGTGGGCCGAYGTTGACTTTGCCCATGAGGCGCCGGGCTTCGCGCCCTGGCACAGGTACTTTTTGCTGCTTTGGGAGAGGGAGATTCAGAAGGCCACGGGGGATGAGAACTTCACCATCCCCTGC
Adenomus_kelaartii                    -TCTGGAGCTATAACATCAGTACCGCAAGGGAACGATGAAAT---AAGCAGTGAAAAGTAAAGATTACACCTTGTACCTTTTGCATCATGGTTTAACTAGTAAAATCAAGCAAAACGAA-TTTAAGTTTGACTTCCCGAAACTAAGTGAGCTACTTCAGGGCAGTTAA-AAGAACGAACCCGTCTCTGTTGCAAAAGAGTGGGAAGACCCTCAAATAGCGGTGATAGACCTAACGAACTTAGTGATAGCTGGTTACTCAAGAAACGGATCTAAGTCCAACCTG---TTCAACGTAATTCAAATAAGGTACAGCCTATTTGAAACAGG-ATACAACCTAAACCAGCGGATAA---ACAACCAAGTAGGCCTAAGAGCAGCC-ATCTTTAAAAATGCGTCAAAGCTTAGTTATTTCATTG-CC-TAATAACTCAATTTTTATCTTAATCCCCAAACAATACTGAGTAATCCTATA-A--CTCTATAGAAAATTTTATGTTAAAACTAGTAACAAGAAGAAAA--CCCTTCTCTTAAGTGCAAGTGTAAAT----CAGAAAGGATAAGCCACT-GATATTTAACATTTTTTGA--ACCTAAAGTAATAACCAACCTAGAAAATTTTACTCTTATTCATGTTAACCTAACACAAGAGCACTTCAAGAAAGATTAAAAGAAAAAGAAGGAACTCGGCAAATTTTAACCTC-GCCTGTTTACCAAAAACATCGCCTC---ATAAGAGGTCCAGCCTGCCCAGTGA-CCCTGTTCAACGGCCGCGGTATCCTAACCGTGCGA-AGGTAGCGTAATCACTTGTTCTCTAAATGTGGACTAGTATGAATGGCACCA-CGAAGGTTACACTGTCTCCTTTCTCTAATCAGTGAAACTAA-TCTCCCTGTGAAGAAGCAGGGATAAAACTATAAGACGAGAAGACCCTATGGAGCTTTAAAC---GACTATAAGTTTTTGGTTGGGGTGACCGCGGAGCATAATACAACCTCCATGTTGA---CTAAGAATTACACCTCTAAGCATCAACACATTGACATCCAT-TGACCCAATAAATTTGAGCAACGAACTAAGTTACCCTAGGGATAACAGCGCAATCCACTTTAAGAGCCCCTATCGACAAGTGGGTTTACGACCTCGATGTTGGATCAG-GGTTTCCCAGTGGTGCAGCCGCTACTAAAGGTTCGTTTGTTCAACGATTAAAACCCT---------------------------------------------------------------------------------------------------------------------------------------------------------------------------------------------------------------------------------------------------------------------------------------------------------------------------------------------------------------------------------------------------------------------------------------------------------------------------------------------------------------------------------------------------------------------------------------CCCAAAGGACTTGACGGTMCCCCAT-ATCCCCCTAGAGGAGCCTGTCCTGTAATCGATAACCCACGTTAAACCTCACCATTTCTAGT---TAATCAGCCTGTATACCTCCGTCGTCAGCTTACCTCGTGAGCGCAAATC-AGTGAGCCTAATGTTAC--TTCACCAATACGTCAGGTCAAGGTGCAGCAAATGAAGTGGGAAGAGATGGGCTACACTCTCT-ATATTAGAAAA-AACGAAAAACTACCTATGAAA-GCTAGTTAGAAGGCGGATTTAGCAGTAAAAAGGAATCAGCATATCCATTTTAA-CCCGGCACTGGGGTGTGTACACACCGCCCGT--CACCCTCTTCAAAGC-A--TTA-ACACAGTTTTTAACAAATTTG--A-GCACAACAG-AAGAGGCAAGTCGTAACATGGTAAGTATACCGGAAGGTGTGCTTGGGTCATGGGCTATCAGAAGAAGTCCAGGACCATGACTGATAAGTACCGGTTGCACCTCTCTGTCGCTGACCTGCTGTTTGTGTTCACGCTTCCGTTCTGGTCCGTGGATGCCGCCATTGGTTGGTACTTTAAAGAATTCTTGTGTAAAGCCGTCCATGTCATTTACACAGTYAACCTCTACAGCAGCGTCTTAATTTTGGCCTTTATCAGCTTGGAYCGGTACTTGGCGATTGTCCATGCCACCAACAGCCAAGGATCTAGGAAACTCTTGGCAGAGAAAATTGTGTATGCTGGTGTGTGGCTTCCAGCTATTTTGTTGACTGTGCCCGACGTTGTATTTGCCAGCGTGTCGGACATTGAAGGCAACTTAGTGTGTGACCGCATCTACCCAGTGGCAGACAGAGACCACTGGACCATTGGCTTCCGTTTCCTCCACATCACAGTTGGACTTGTCTTGCCCGGACTCATCATTTTAACTTGCTACTGCGTCATCATTTCCAAGTTGTCCCATTCGAAGGGCCATCAAAAACGTAAAGCCTTGAAGACGACTGTGATTCTCATCCTGGCATTCTTCGCCTGTTGGCTCCCGTACTACATCTGTCTTACCATCGACACCTTTGGTTTACTTGGACTCTTGAAGTTTGATTGCTACATGGATAATACACTTCACAAGTGGATCTCCATCACAGAAGCTTTG----------------------------------------------------------------------------------------------------------------------------------------------------------------------------------------------------------------------------------------------------------------------------------------------------------------------------------------------------------------------------------------------------------------------------------------------------------------------------------------------------------------------------------------------------------------------------------------------------------------------------------------------------------------------------------------------------------------------------------------------------------------------------------------------------------------------------------------------------------------------------------------------------------------------------------------------------------------------------------------------------------------------------------------------------------------------------------------------------------------------------------------------------------------------------------------------------------------------------------------------------------------------------------------------------------------------------------------------------------------------------------------------------------------------------------------------------------------------------------------------------------------------------------------------ATCACATCTCAAGAGAAAGAGATAACTATCAAGAAACCAAATGGTGAAACTACAAAGACAACAGTGAGGATATGGAATGAGACTGTGTCCAACTTGACCCTTATGGCTCTTGGTTCGTCTGCTCCTGAAATTCTTCTTTCTGTGATTGAAGTGTGCGGCCACAACTTTCAGGCTGGAGACCTTGGTCCCAGCACAATCGTGGGCAGTGCTGCTTTCAATATGTTCATCATTATTGCTCTCTGCGTCTACGTGGTACCTGATGGAGAAACCAGGAGGATTAAGCATCTTCGAGTCTTCTTTGTCACCGCAGCCTGGAGCATATTTGCCTACACTTGGCTGTATATGATCTTGTCTGTYTTTTCACCTGGTATTGTAGAAGTCTGGGAAGGTTTACTCACTTTTTTCTTCTTTCCTATCTGTGTGGTGTTTGCTTGGGTCGCAGACAGGAGGTTGCTGTTTTACAAATATGTCTATAAGAGATACCGGGCTGGAAAGCAGAGGGGAATGATCATTGAAACAGAAGGAGATAGACCATCCTCCAAAGCCGATATTGAGATGGATGGTAAGGCTCTCAACTCTCACACAGAAAACTTTCTTGATGGCTCTTTAGTTCTAGAAATTGATGAAAAGGACCAAGATGATGAGGAGGCAAGAAGAGAAATGGCTCGGATTTTGAAGGAGCTGAAACAAAAACACCCTGAGAAAGAAATGGAGCAGTTGATTGAGCTGGCTAACTATCAAGTTTTAAGCCAGCAGCAAAAAAGCAGAGCATTTTACCGCATCCAAGCTACACGTTTGATGACTGGCGCTGGCAATATTTTAAAGAGGCATGCAGCAGATCAAGCAAGGAAAGCTGTCAGTATGCATGAGGTTAATAATGACATTATAGAAAATGATCCAGTCAGCAAGATTTACTTTGAGCAAGCCACTTACCAGTGCCTAGAGAACTGTGGAACAGTGGCACTAACAATTGTTCGCCGCGGCGGCGATTTAACCAACACCGTGTTCGTGGAGTTCAGAACAGAAGATGGCACAGCAAATGCTGGATCTGATTATGAATTTACAGAAGGAACGGTTGTGTTCAAGCCCGGTGAGACGCAAAAAGAGATTAAGGTTGGCATTATTGATGACGACATCTTTGAAGAAGATGAAAACTTTCTGGTCCATCTTAGCAACATACGAGTKAACTCTGAAACCACAGACTTAAATTTCGAGTCCAATCACGTAACATCACTTGCATGTCTTGGATCACCCTCAACAGCAACAGTTACCATC----------------------------------------------------------------------------------------------------------------------------------------------------------------------------------------------------------------------------------------------------------------------------------------------------------------------------------------------------------------------------------------------------------------------------------------------------------------------------------------------------------------------------------------------------------------------------------------------------------------------------------------------------------------------------------------------------------------------------------------------------------------------------------------------------------------------------------------------------------------------------------------------------------------------------------------------------------------------------------------------------------------------------------------------------------------------------------------------------------------------------------------------------------------------------------------------------------------------------------------------------------------------------------------------------------------------------------------------------------------------------------------------------------------------------------------------------------------------------------------------------------------------------------------------------------------------------------------------------------------------------------------------------------------------------------------------------------------------------------------------------------------------------------------------------------------------------------------------------------------------------------------------------------------------------------------------------------------------------------------------TGTGGACCTGCAGTACCAGAGAAGGCTGTCCGTTTCTCTTTCACCATCATGAACATAAGTGTTACCGACAGCAAAAAYGGATCTGTTAGAATTTTTGAGGAGGCTAAACCCAATTCTGAACTTTGCTGCAAACCTGTGTGTTTAATGCTCGCTGATGAATCAGATCATGAAACTCTGACTGCCATCCTGGGTCCTTTGATAGCCGAAAGAGAATCCATGAAAGGCAGTGAGCTCCTCTTGGAAATTGGAGGCATACGTAGAAGCTTTAAGTTTATCTTTCGGGGTACAGGTTACGATGAGAAGTTAGTGCGTGAAGTTGAAGGACTTGAAGCCTCAGGYTCTGTCTATATTTGTACTCTTTGTGATGCCACCCGTCTAGAAGCTTCTCAGAACTTGGTTTTCCATTCCATTACCAGAAGCCACAGTGAGAACTTGCAACGCTATGAAACATGGAGAGCTAATCCCTACCATGAATCTGTTGATGAGCTTCGTGACCGAGTTAAGGGA----------------------------------------------------------------------------------------------------------------------------------------------------------------------------------------------------------------------------------------------------------------------------------------------------------------------------------------------------------------------------------------------------------------------------------------------------------------------------------------------------------------------------------------------------------------------------------------------------------------------------------------------------------------------------------------------------------------------------------------ATCTATAGAGGTCATAACATCGCAAGAGCGGGAAATCATAATTAAAAAACCCAATGGYGAGACCTCCACAACGACTATTCGAGTATGGAATGAAACAGTCTCCAATTTAACGCTCATGGCACTTGGGTCTTCTGCCCCAGAAATTCTTTTGTCATTAATTGAGGTATGTGGTCATAATTTTCTTGCTGGAGATCTTGGTCCGTCCACCATTGTTGGGAGTGCAGCATTTAACATGTTTATCATAATTGCTATTTGTGTCTATGTCATACCTGATGGTGAAGTTCGAAAGATCAAGCATCTTCGAGTATTTTTTGTGACTGCAGCATGGAGCATCTTTGCATACATATGGTTATATATGATCCTTGCTGTGTTCTCTCCTGGAGTGGTGCAAGTGTGGGAAGGTTTGCTGACCTTGTTTTTCTTTCCTGTGTGTGTTGTTCTTGCCTGGGTGGCAGACAGACGTCTTCTTTTCTACAAATATATGCACAAAAAGTATCGGACTGACAAACACAGAGGGATTATGATTGAGACTGAGGCAGAGCACCCAAAAGGGATCGAAATGGACGGCAAAGTCATGAACTCTCATTTTCTAGATGGAAATCTGTTAAACATGGATGGAAAGGAAGTAGATGAATCTCGTCGAGATATGATAAGAATCCTTAAGGATTTAAAGCAGAAACACCCGGAGAAGGATTTGGATCAGTTAGTAGAAATGGCAAATTATTATGCCTTGTCGCATCAACAGAAAAGCAGAGCATTTTACCGAATACAAGCTACCAGAATGATGACTGGAGCAGGTAACATTCTGAAGAAACATGCTGCTGAGCAGTCAAAGAGATGCACCAGCTTACAGGACATATGCTTGGATGAATCTGAAGAGTTTGTGTCTAAGATCTATTTTGATCCATGCTCCTATCAATGCCTTGAAAATTGTGGTGCTGTCTTGTTGACTGTTATAAGAAAAGGTGGTGATGTCTCCAAGACTCTGATGGTGGACTATAAAACKGAAGATGGTTCTGCAAATGCAGGAGCTGATTATGAGTTCACAGAAGGAACCATAGTGTTCAAATCTGGAGAAACCCAAAAGGAGTTCTCGGTTGGGATTATTGATGATGACATCTTTGAAGAAGAT----------------------------------------------------------------------------------------------------------------------------------------------------------------------------------------------------------------------------------------------------------------------------------------------------------------------------------------------------------------------------------------------------------------------------------------------------------------------------------------------------------------------------------------------------
Amazophrynella_bokermanni             --------------------------------------------------------------------------------------------------------------------------------------------------------------------------------------------------------------------------------------------------------------------------------------------------------------------------------------------------------------------------------------------------------------------------------------------------------------------------------------------------------------------------------------------------------------------------------------------------------------------------------------------------------------------------------------------------------------------------------------------------------------ATAAGAGGTCTAGCCTGCCCAGTGA-AATAATTCAACGGCCGCGGTATCCTAACCGTGCGA-AGGTAGCGTAATCACTTGTTCTCTAAATCAGGACTAGTATGAACGGCATTA-CGAGGGTTATACTGTCTCCTTTTTCTAATTAGTGAACTTAA-TCTTCCCGTGAAGAAGCGGGAATAAGCCTATAAGACGAGAAGACCCTATGGAGCTTTAAAC---GACTAGAAGTTTTAGGTTGGGGTGACCGCGGAGTAAAACTCATCCTCCACAATGA---CTAAGATATACTTATCTATGTATCAACTCATTGACATCTAT-TGACCCAATATA----------------------------------------------------------------------------------------------------------------------------------------------------------------------------------------------------------------AAAGTCAATTATTACTTAACTTACACATGCAAGTTTCCGCCCCCCTGTGAAAACGCCCTCACCCCCCCCCCCC--G-GAACGAGGAGCCGGTATCAGGCACGA-TAATCTGCCCATAACACCTAGCTTTGCCACACCCACAAGGGACTTCAGCAGTGATTAACATT--GATTATGAGCGAAAGCTCGACTCAGTCAAAGTAAAT--AGAGCCGGCTAATCTGGTGCCAGCCGCCGCGGTTACACCACATGAC--T-CAAATTGACTTTTA--TCGGCGTAAAGCGTGATTAAAGTAAT-TTACAATTAAGATTGAACTAAAACTAAGCTGTGATACGCCTG---------------------------------------------------------------------------------------------------------------------------------------------------------------------------------------------------------------------------------------------------------------------------------------------------------------------------------------------------------------------------------------------------------------------------------------------------------------------------------------------------------------------------------------------------------------------------------------------------------------------------------------------------------------------------------------------------------------------------------------------------------------------------------------------------------------------------------------------------------------------------------------------------------------------------------------------------------------------------------------------------------------------------------------------------------------------------------------------------------------------------------------------------------------------------------------------------------------------------------------------------------------------------------------------------------------------------------------------------------------------------------------------------------------------------------------------------------------------------------------------------------------------------------------------------------------------------------------------------------------------------------------------------------------------------------------------------------------------------------------------------------------------------------------------------------------------------------------------------------------------------------------------------------------------------------------------------------------------------------------------------------------------------------------------------------------------------------------------------------------------------------------------------------------------------------------------------------------------------------------------------------------------------------------------------------------------------------------------------------------------------------------------------------------------------------------------------------------------------------------------------------------------------------------------------------------------------------------------------------------------------------------------------------------------------------------------------------------------------------------------------------------------------------------------------------------------------------------------------------------------------------------------------------------------------------------------------------------------------------------------------------------------------------------------------------------------------------------------------------------------------------------------------------------------------------------------------------------------------------------------------------------------------------------------------------------------------------------------------------------------------------------------------------------------------------------------------------------------------------------------------------------------------------------------------------------------------------------------------------------------------------------------------------------------------------------------------------------------------------------------------------------------------------------------------------------------------------------------------------------------------------------------------------------------------------------------------------------------------------------------------------------------------------------------------------------------------------------------------------------------------------------------------------------------------------------------------------------------------------------------------------------------------------------------------------------------------------------------------------------------------------------------------------------------------------------------------------------------------------------------------------------------------------------------------------------------------------------------------------------------------------------------------------------------------------------------------------------------------------------------------------------------------------------------------------------------------------------------------------------------------------------------------------------------------------------------------------------------------------------------------------------------------------------------------------------------------------------------------------------------------------------------------------------------------------------------------------------------------------------------------------------------------------------------------------------------------------------------------------------------------------------------------------------------------------------------------------------------------------------------------------------------------------------------------------------------------------------------------------------------------------------------------------------------------------------------------------------------------------------------------------------------------------------------------------------------------------------------------------------------------------------------------------------------------------------------------------------------------------------------------------------------------------------------------------------------------------------------------------------------------------------------------------------------------------------------------------------------------------------------------------------------------------------------------------------------------------------------------------------------------------------------------------------------------------------------------------------------------------------------------------------------------------------------------------------------------------------------------------------------------------------------------------------------------------------------------------------------------------------------------------------------------------------------------------------------------------------------------------------------------------------------------------------------------------------------------------------------------------------------------------------------------------------------------------------------------------------------------------------------------------------------------------------------------------------------------------------------------------------------------------------------------------------------------------------------------------------------------------------------------------------------------------------------------------------------------------------------------------------------------------------------------------------------------------------------------------------------------------------------------------------------------------------------------------------------------------------------------------------------------------------------------------------------------------------------------------------------------------------------------------------------------------------------------------------------------------------------------------------------------------------------------------------------------------------------------------------------------------------------------------------------------------------------------------------------------------------------------------------------------------------------------------------------------------------------------------------------------------------------------------------------------------------------------------------------------------------------------------------------------------------------------------------------------------------------------------------------------------------------------------------------------------------------------------------------------------------------------------------------------------------------------------------------------------------------------------------------------------------------------------------------------------------------------------------------------------------------------------------------------------------------------------------------------------------------------------------------------------------------------------------------------------------------------------------------------------------------------------------------
Amazophrynella_minuta                 -TTTGGAGCTGTATAAACTGTACCGCAAGGGAAAAATGAAAT---AAGCATAAAAAAGTAAAGATTATCCCTTGTACCTTTTGCATCATGGTTTAACTAGTTTAATCTGGCTAAAAGCA-TTAAAGTCTGACCCCCCGAAACTAAGTGAGCTACTTCAAGGCAACTAA-ACGAGTCAACCCGTCCCTGTGGCAAAAGAGTGGGAAGACCTTCAAGTAGAGGCAATAAACCTAACGAACTTAGTGATAGCTGGTTACCCAAGAAAAGGATTTAAGTCCATCATG---TTCAAACTAATTCAAATAAGGTACAGCCTATTTGAAAAAGG-AAACAACCTATACTAATGGATAA---ATACCCAAGTAGGCTTAAAAGCAGCCATCTTTAA-AAATGCGTCAAAACTTAATTATCTTTATATC-TAATT--CCAACACTCATCTTTACTCCTCAATTATTACTGGGTAATTCTATAAT---TTTATAGAATTTTTTATGTTAAAATTAGTAACAAGAAGACGA---CCTTCTCTTTAATGTAAGTATAAAT----CAGAAAGGACCAACCACT-GATCATTA-ACGCCCGTGAACCAAAAATAGTAACT--CACCAAGAAAACTCTATTCTTTCTTACGTTAACCTTACACAAGAACATTACAAGAAAAATTAAAAGAAAAAGAAGGAACTCGGCAAATATTAACCCC-GCCTGTTTACCAAAAACATCGCCTC---ATAAGAGGTCCAGCCTGCCCAGTGA--AATATTCAACGGCCGCGGTATCCTAACCGTGCGA-AGGTAGCGTAATCACTTGTTCTCCAAATCAGGACTAGTATGAATGGCATCA-CGAGGGTTACACTGTCTCCTTTTTCCAATTAGTGAACTTAA-TCTCCCCGTGAAGAAGCTGGGATATACCTATAAGACGAGAAGACCCTTTGGAGCTTTAAAC---GACTAAAAGTTTTAGGTTGGGGTGACCGCGGAGTAAAATATAACCTCCACACTGT---CCAAGAAGCACACTTCTAAGTATCAACATACTGACATCCAT-TGACCCAATATATTTGATCAACGAACCAAGTTACCCTAGGGATAACAGCGCAATCCATTTCAAGAGCTCCTATCGCCAAATGGGTTTACGACCTCGATGTTGGATCAG-GATCTCCCAGTGGTGCAGCCGCTACTAATGGTTCGTTTGTTCAACGATTAAAATCCT-----------------------------------------TGGTCCTAGCCTTAAAGTCAATTTCTACTTAACTTACACATGCAAGTTTCCGCCTCCCTGTGAAAACGCCCTTTACCCCCTCTTC---G-GGATAAGGAGCTGGTATCAGGCACGA-AAATCTGCCCACGACACCTAGCTTTGCCACACCCTCAAGGGATTTCAGCAGTGATTAACATT--GATTATGAGCGAAAGCTCGACTCAGTCATAGTAAAC--AGAGCCGGCTAATCTGGTGCCAGCCGCCGCGGTTACACCACGTGGC--T-CAAATTGACTCTTA--TCGGCGTAAAGCGTGATTAAAGCCTC-TTACTATTAAGGTTGAATTATTACTAAGCCGTAATACGTTTGTT-ACTAAG-AAACCCGAGAACGAAAGTCAC--CTTAATCCAACTAC-TTGAACTCACGACAACTGAGGTACAAACTGGGATTAGATACCCCACTATGCTCAGTC------GTAAACTTTAAATTACA-TAACATC------GCCAGGG-AACTACTAGCTTAGCTTAA-AACCCAAAGGACTTGACGGTACCCTAT-ATCCATCTAGAGGAGCCTGTCCTATAATCGATAACCCGCGTTTAACCTCACCACTTCTAGTT--T-CTCAGCCTGTATACCTCCGTCGTCAGCTTACCTCGTGAGTGCCTCAT-AGTGAGCATAATGTTTTT---CAACAACACGTCAGGTCAAGGTGCAGCAAATGAAGTGGAAAGAGATGGGCTACACTTTCT-ATCTTAGAACA-TACGAAAAACTATC-ATGAAA-CCTAGTTTGAAGGCGGATTTAGCAGTAAAAAGAGACCATTATACTCATTTTAA-ATTGGCACTGGGGTGTGTACACACCGCCCTG-TCACCCTCTTCGAAACAA---TCCATATA-TAATTTATAAACCCACAAC--ATAA-AG-AAGAGGCAAGTCGTAACATGGTAAGTATACCGGAAGGTGTGCTTGG---------------------------------------AAGTACCGGCTCCACCTCTCCGTCGCAGACCTGCTCTTTGTGTTCACCCTTCCGTTCTGGTCGGTGGATGCTGCCATTGGTTGGTACTTCAAAGAATTCTTGTGTAAAGCCGTCCACGTCATTTACACGGTCAACCTCTACAGCAGCGTCTTAATCTTGGCCTTTATCAGCTTGGATCGGTACTTGGCCATTGTCCATGCCACCAACAGTCAAGGATCTAGGAAACTTTTGGCGGAGAAAATTGTGTACGCCGGCGTGTGGCTCCCGGCTATTTTGTTGACCGTGCCCGACGTTATCTTCGCCAGCGTGTCGGACATCGAAGGCAACTTTGTGTGTGACCGCATCTACCCGGCGGAGCATCGGGAAACCTGGACCATTGGCTTCCGCTTCCTCCACATCACGGTTGGCCTTGTCTTGCCCGGACTCATCATCTTAATTTGCTACTGCGTCATCATTTCCAGGTTGTCCCATTCGAAGGGCCATCAAAAGCGCAAAGCCTTGAAGACCACCGTGATTCTCATCCTGGCCTTCTTCGCCTGTTGGCTCCCGTACTATATCTGCCTGACTATTGACACCTTTGGTCTACTCGGACTCTTGAAGTTCGATTGCTACATGGATAATATGCTTCACAAGTGGATCTCCATCACCGAAGCCTTGGCCTTCTTCCACTGCTGCCTCAATCCAATCTTG---ACTCACCCACTGATTAAAATTATTAACAACACCTTTATTGACCTTCCAACCCCAACTAACATCTCATCCTGATGAAATTTTGGGTCCTTACTTGGAGTTTGTCTCATTACTCAAATTATCACCGGACTATTTCTTGCCATGCACTACACCGCAGATACTTCAATAGCTTTTTCTTCATTAGCCCATATCTGTCGAGACGTAAATAATGGCTGACTACTACGTAATCTTCATGCAAACGGAGCTTCCTTCTTTTTCATCTGCATTTACCTTCATATTGGACGAGGACTATACTACGGCTCATTCTTATTTAAAGAAACATGAAATATCGGAGTCATTTTATTTTTTCTGGTAATAGCCACAGCCTTCGTAGGTTATGTATTACCA------------------------------------------------------------------------------------------------------------------------------------------------------------------------------------------------------------------------------------------------------------------------------------------------------------------------------------------------------------------------------------------------------------------------------------------------------------------------------------------------------------------------------------------------------------------------------------------------------------------------------------------------------------------------------------------------------------------------------------------------------------------TCGTAAATCCACCGGCGGGAAGGCTCCCCGCAAGCAGCTGGCCACTAAGGCCGCCAGGAAGAGCGCTCCCGCCACCGGCGGAGTCAAGAAGCCTCACCGCTACCGTCCAGGCACCGTGGCTCTCCGTGAAATCCGCCGCTACCAGAAGTCCACCGAGCTGCTCATCCGGAAGCTGCCCTTCCAGCGCCTGGTGAGAGAGATCGCCCAGGACTTCAAGACCGACCTCCGCTTCCAGAGCTCAGCGGTCATGGCCCTGCAGGAAGCCAGCGAGGCTTACCTGGTCGGACTCTTCGAGGACACCAACCTGTGCGCCATCCACGCCAAGCGG------------------------------------------------------------------------------------------------------------------------------------------------------------------------------------------------------------------------------------------------------------------------------------------------------------------------------------------------------------------------------------------------------------------------------------------------------------------------------------------------------------------------------------------------------------------------------------------------------------------------------------------------------------------------------------------------------------------------------------------------------------------------------------------------------------------------------------------------------------------------------------------------------------------------------------------------------------------------------------------------------------------------------------------------------------------------------------------------------------------------------------------------------------------------------------------------------------------------------------------------------------------------------------------------------------------------------------------------------------------------------------------------------------------------------------------------------------------------------------------------------------------------------------------------------------------------------------------------------------------------------------------------------------------------------------------------------------------------------------------------------------------------------------------------------------------------------------------------------------------------------------------------------------------------------------------------------------------------------------------------------------------------------------------------------------------------------------------------------------------------------------------------------------------------------------------------------------------------------------------------------------------------------------------------------------------------------------------------------------------------------------------------------------GGGAATGGACACATGCAACCACTCTCCGAGAACATCAGGAAGTATGTCATGAGCCACTTCCGCTGGAATAAATTTGGCAGGAGGAATAGCACTGGTAGCGATAGCAACAAC---GCAGGGTATAAACGGGAAGACATAGCCAACTACCCCATATTTAACCTGTTCCCCACCAGTGATAACCAAAACACGCAAGATGGCAACATGGAAGAAGACGCCATGGACAGGCAAGACAATAAGAGGTCATATTCTATGGAACACTTCCGATGGGGTAAACCAGTCGGCAAGAAAAGGAGACCCATCAAGGTTTTCCCAAGCGATGCTGAGGAAGAGTCATCAGAAATCTACCCAACGGAGTACAGAAGAGAGTTGTCTATMGAGTTTGACTACCCCGATACCAACTCTGAAGAAGACATGGACGACAGCATGTTGATGGAAAGCCCAAATAAAAAAGATCGGAAGTATAAAATGCATCATTTTCGATGGGAAGAACCACCCAAAGAC-------------------------------------------------------------------------------------------------------------------------------------------------------------------------------------------------------------------------------------------------------------------------------------------------------------------------------------------------------------------------------------------------------------------------------------------------------------------------------------------------------------------------------------------------------------------------------------------------------------------------------------------------------------------------------------------------------------------------------------------------------------------------------------------------------------------------------------------------------------------------------------------------------------------------------------------------------------------------------------------------------------------------------------------------------------------------------------------------------------------------------------------------------------------------------------------------------------------------------------------------------------------------------------------------------------------------------------------------------------------------------------------------------------------------------------------------------------------------------------------------------------------------------------------------------------------------------------------------------------------------------------------------------------------------------------------------------------------------------------------------------------------------------------------------------------------------------------------------------------------------------------------------------------------------------------------------------------------------------------------------------------------------------------------------------------------------------------------------------------------------------------------------------------------------------------------------------------------------------------------------------------------------------------------------------------------------------------------------------------------------------------------------------------------------------------------------------------------------------------------------------------------------------------------------------------------------------------------------------------------------------------------------------------------------------------------------------------------------------------------------------------------------------------------------------------------------------------------------------------GGGTCTCAGTTTCCCTTCAGTGGCATCGACGACCGGGAAAACTGGCCCATTGWCTTCTACAACAGGACCTGCCAATGCCAGGGCAACTTCATGGGCTACAACTGCGGTGACTGCAAGTTCGGTTTCATCGGCCCCAACTGTACGGTGAGTAGAAGGATGGTCAGGAAAGAGATTTTCCGGATGAGTTCAGCGGAGGTGGACAAGTTCATCGCCTACCTCAACCTGGCCAAGCGCACTATCAGCACGGACTACGTCATAGCCACCGGCACCTACGAGCAGATGAACAACGGCTCCAACCCACTTTTCACCGACATCAGCGTCTATGACCTGTTTGTGTGGATTCACTATTACTCCTCCAGGGATGCGTTCCTCGAAGATGGCCTCGTGTGGAGCAATATTGATTTTGCCCATGAAGCTCCTGGCTTTCTGCCCTGGCACAGGTTCTACTTGCTTCATTGGGAGCATGAAATTCAGAAGCTGACTGGTGACGAGAACTTCACCATTCCTTTC
Amietophrynus_arabicus_CAS_250889     --------------------------------------------------------------------------------------------------------------------------------------------------------------------------------------------------------------------------------------------------------------------------------------------------------------------------------------------------------------------------------------------------------------------------------------------------------------------------------------------------------------------------------------------------------------------------------------------------------------------------------------------------------------------------------------------------------------------------------------------------------------ATAAGAGGTCCAGCCTGCCCAGTGA-CTCTGTTCAACGGCCGCGGTATCCTAACCGTGCGA-AGGTAGCGTAATCACTTGTTCTTTAATTGTGGACTAGTATGAATGGCACCA-CGAGGGTTATACTGTCTCCTTTCTCTAATCAGTGAAACTAA-TCCCCCCGTGAAGAAGCGAGGATATAAATATAAGACGAGAAGACCCTATGGAGCTTAAAAC---GACTATAAGTTTTTGGTTGGGGTGACCGCGGAGCATAAAACAACCTCCACATTGA---CTAAGACCTACAAATCTAGGCATCAGCACACTGACATTCAT-TGACCCAATATAATTGAGCAACGAACCAAGTTACCCTAGGGATAACAGCGCAATCCACTTCAAGAGCCCCTATCGACAGGTGGGTTTACGACCTCGATGTTGGATCAG-GGTATCCCAGGGGTGCAGCCGCTCCTAAAGGTTCGTTTGTTCAACGATTAAAACCCTACG------------------------------------------------------------------------------------------------------------------------------------------------------------------------------------------------------------------------------------------------------------------------------------------------------------------------------------------------------------------------------------------------------------------------------------------------------------------------------------------------------------------------------------------------------------------------------------------------------------------------------------------------------------------------------------------------------------------------------------------------------------------------------------------------------------------------------------------------------------------------------------------------------------------------------------------------------------------------------------------------------------------------------------------------------------------------------------------------------------------------------------------------------------------------------------------------------------------------------------------------------------------------------------------------------------------------------------------------------------------------------------------------------------------------------------------------------------------------------------------------------------------------------------------------------------------------------------------------------------------------------------------------------------------------------------------------------------------------------------------------------------------------------------------------------------------------------------------------------------------------------------------------------------------------------------------------------------------------------------------------------------------------------------------------------------------------------------------------------------------------------------------------------------------------------------------------------------------------------------------------------------------------------------------------------------------------------------------------------------------------------------------------------------------------------------------------------------------------------------------------------------------------------------------------------------------------------------------------------------------------------------------------------------------------------------------------------------------------------------------------------------------------------------------------------------------------------------------------------------------------------------------------------------------------------------------------------------------------------------------------------------------------------------------------------------------------------------------------------------------------------------------------------------------------------------------------------------------------------------------------------------------------------------------------------------------------------------------------------------------------------------------------------------------------------------------------------------------------------------------------------------------------------------------------------------------------------------------------------------------------------------------------------------------------------------------------------------------------------------------------------------------------------------------------------------------------------------------------------------------------------------------------------------------------------------------------------------------------------------------------------------------------------------------------------------------------------------------------------------------------------------------------------------------------------------------------------------------------------------------------------------------------------------------------------------------------------------------------------------------------------------------------------------------------------------------------------------------------------------------------------------------------------------------------------------------------------------------------------------------------------------------------------------TTATGCCCTGTCAGTAATTATTTCTAGTCTTGCTCTAGGCACCATTATTACACTATCTAGCTACCACTGAATTCTAGCGTGAATCGGCCTTGAAATCAATACACTAGCCATCATCCCCCTAATAACAAAAAATCCACACCCGCGAGCTATTGAGGCTGCAACAAAATACTTCTTAACACAAGCCGCAGCATCAGCTCTAATCTTATTTTCCAGCACCCTTAATGCTTACGCACTAGGAGAATGAACGATTGACACCCCAACTCACCCAATTTCAGCCATCCTCCTGTCAATCGCTATCGCAATAAAACTGGGAGTCGCCCCATTCCACTTTTGACTTCCAGAGGTTCTCCAAGGATCAACACTTCAAACCGGCTTAATTTTATCGACCTGACAAAAACTAGCCCCAATGGTCTTACTTCTTCAACTATCTCAGTCAGTGAACCTTAATCTTTTGCTTACACTAGGCATTCTATCAACCATAGTGGGAGGATGGGGCGGCATTAATCAGACTCAAATTCGTAAGATTTTGGCTTTTTCCTCCGTTGCCCATTTAGGCTGAATAGTAGCGATCTTAAAAATCTCCCCCCAACTAACACTCTTGAACTTTTCTCTGTACATTCTAATAACATCAACACTTTTTCTAACCTTTATATCCCTAAGCACCAAAAACATATATGAATTATCAACCTCCTGATCTAAAACCCCAGCCCTTGCAGCCTTCTCGCTCCTCTCCCTCCTCTCATTAAGCGGACTACCACCTCTAACAGGATTCATGCCTAAATGACTTATTGCCCAGGAAATAATTAAGCAAAACATAATTATATTTGCCCTCATTATCCTCCTGTCTACACTTCTTAGCCTATTCTTCTACCTACGACTTACCTACTCTATATCACTTACCTTAGCCCCAAGCTTATCTTCTTCTCCCGCATCATGATCTTATCCCCCCAAAAACATACTAGCTATGCCAATAATACTCTCTCTCCTCCT-----------------------------------------------------------------------------------------------------------------------------------------------------------------------------------------------------------------------------------------------------------------------------------------------------------------------------------------------------------------------------------------------------------------------------------------------------------------------------------------------------------------------------------------------------------------------------------------------------------TTGCATGCTCTGAGAAATGCAGAGAAAGCCCTGCTACCAGGCTACCATCCTTTCGAATGGAAACCACCACTGAAGAACGTGTCCATCAGTACAGATGTTGGCATCATTGATGGCCTATCAGGACTAAATCGATCTGTTGATGAATATCCTGTTGATGCGATCTCCAAAAGGTTTAGATATGATGCTGCTCTGGTTTCAGCTTTGAAAGATTTGGAAGAAAATATCCTCGAAGGTTTAAAGTGCAAAGACCTAGAGGAATACCTTTCTGGTCCATTTATTGTGGTGATTAAAGAATCATGTGATGGTATGGGAGATGTGAGTGAGAAGCATGGCTGTGGACCTGCAGTACCAGAGAAGGCTGTCCGCTTCTCCTTCACCATCATGAACATAAGTGTTACCAACAGCAAAAATGGATCTGTTAGAATTTTTGAGGAGGCTAAACCCAATTCTGAACTTTGCTGCAAACCTGTGTGTTTAATGCTTGCTGATGAATCAGATCATGAAACTCTGACTGCCATCCTGGGTCCTCTGATAGCCGAAAGAGAATCCATGAAATGCAGTGAGCTCCTCTTGGAAATTGGAGGAATATGTAGAAGCTTTAAGTTTATCTTCCGGGGTACAGGTTATGATGAGAAGTTGGTGCGTGAAGTTGAAGGACTTGAAGCCTCAGGTTCTGTCTATATTTGTACTCTTTGTGATGCCACCCGTCTAGAAGCTTCTCAGAACTTGGTTTTCCATTCCATTACCAGAAGCCACAGTGAGAACTTGCAACGCTATGAAACATGGAGAGCTAATCCCTACCATGAATCTGTTGATGAGCTTCGTGACAGAGTTAAGGGA------------------------------------------------------------------------------------------------------------------------------------------------------------------------------------------------------------------------------------------------------------------------------------------------------------------------------------------------------------------------------------------------------------------------------------------------------------------------------------------------------------------------------------------------------------------------------------------------------------------------------------------------------------------------------------------------------------------------------------------------------------------------------------------------------------------------------------------------------------------------------------------------------------------------------------------------------------------------------------------------------------------------------------------------------------------------------------------------------------------------------------------------------------------------------------------------------------------------------------------------------------------------------------------------------------------------------------------------------------------------------------------------------------------------------------------------------------------------------------------------------------------------------------------------------------------------------------------------------------------------------------------------------------------------------------------------------------------------------------------------------------------------------------------------------------------------------------------------------------------------------------------------------------------------------------------------------------------------------------------------------------------------------------------------------------------------------------------------------------------------------------------------------------------------------------------------------------------------------------------------------------------------------------------------------------------------------------------------------------------------------------------------------------------------------------------------------------------------
Amietophrynus_arabicus_MVZ_236407     --------------------------------------------------------------------------------------------------------------------------------------------------------------------------------------------------------------------------------------------------------------------------------------------------------------------------------------------------------------------------------------------------------------------------------------------------------------------------------------------------------------------------------------------------------------------------------------------------------------------------------------------------------------------------------------------------------------------------------------------------------------ATAAGAGGTCCAGCCTGCCCAGTGA-CTCTGTTCAACGGCCGCGGTATCCTAACCGTGCGA-AGGTAGCGTAATCACTTGTTCTTTAATTGTGGACTAGTATGAATGGCACCA-CGAGGGTTATACTGTCTCCTTTTTCTAATCAGTGAAACTAA-TCTCCCCGTGAAGAAGCGAGGATATAAATATAAGACGAGAAGACCCTATGGAGCTTAAAAC---GACTATAAGTTTTTGGTTGGGGTGACCACGGAGCATAAAACAACCTCCACATTGA---CTAAGATCTACAAATCTAGGCATCAGCACACTGACATTCAT-TGACCCAATATAATTGAGCAACGAACCAAGTTACCCTAGGGATAACAGCGCAATCCACTTCAAGAGCCCCTATCGACAAGTGGGTTTACGACCTCGATGTTGGATCAG-GGTATCCCAGGGGTGCAGCCGCTCCTAAAGGTTCGTTTGTTCAACGATTAAAACCCTACG--------------------------------------------------------------------------------------------------------------------------------------------------------------------------------------------------------------------------------------------------------------------------------------------------------------------------------------------------------------------------------------------------------------------------------------------------------------------------------------------------------------------------------------------------------------------------------------------------------------------------------------------------------------------------------------------------------------------------------------------------------------------------------------------------------------------------------------------------------------------------------------------------------------------------------------------------------------------------------------------------------------------------------------------------------------------------------------------------------------------------------------------------------------------------------------------------------------------------------------------------------------------------------------------------------------------------------------------------------------------------------------------------------------------------------------------------------------------------------------------------------------------------------------------------------------------------------------------------------------------------------------------------------------------------------------------------------------------------------------------------------------------------------------------------------------------------------------------------------------------------------------------------------------------------------------------------------------------------------------------------------------------------------------------------------------------------------------------------------------------------------------------------------------------------------------------------------------------------------------------------------------------------------------------------------------------------------------------------------------------------------------------------------------------------------------------------------------------------------------------------------------------------------------------------------------------------------------------------------------------------------------------------------------------------------------------------------------------------------------------------------------------------------------------------------------------------------------------------------------------------------------------------------------------------------------------------------------------------------------------------------------------------------------------------------------------------------------------------------------------------------------------------------------------------------------------------------------------------------------------------------------------------------------------------------------------------------------------------------------------------------------------------------------------------------------------------------------------------------------------------------------------------------------------------------------------------------------------------------------------------------------------------------------------------------------------------------------------------------------------------------------------------------------------------------------------------------------------------------------------------------------------------------------------------------------------------------------------------------------------------------------------------------------------------------------------------------------------------------------------------------------------------------------------------------------------------------------------------------------------------------------------------------------------------------------------------------------------------------------------------------------------------------------------------------------------------------------------------------------------------------------------------------------------------------------------------------------------------------------------------------------------------------------------------------------------------------------------------------------------------------------ATACACTAGCCATCATCCCCCTAATAACAAAAAATCCGCACCCGCGAGCTATTGAGGCTGCAACAAAATACTTCTTAACACAAGCCGCAGCATCAGCTCTAATCTTATTTTCCAGCACCCTTAATGCTTACGCACTAGGAGAATGAACGATTGACACCCCAACTCACCCAATTTCAGCCATCCTCCTGTCAATCGCTATCGCAATAAAACTGGGAGTCGCCCCATTCCACTTTTGACTTCCAGAGGTTCTCCAAGGATCAACACTTCAAACCGGCTTAATTTTATCAACCTGACAAAAACTAGCCCCAATGGCCTTACTTCTTCAACTATCTCAGTCAGTGAACCTTAATCTTTTGCTTACACTAGGCATTCTATCAACCATAGTGGGGGGGTGGGGCGGCATTAATCAAACTCAAATTCGTAAGATTTTAGCTTTTTCCTCCGTCGCCCACTTAGGCTGAATAGTAGCGATCTTAAAAATCTCCCCCCAACTAACACTCTTGAACTTCTCTCTGTACATTCTGATAACATCAACACTTTTTCTAACCTTTATATCCCTAAGCACCAAAAATATATATGAATTATCAACCTCCTGGTCTAAAACCCCAGCCCTTGCAGCCTTCTCGCTCCTCTCCCTCCTCTCATTAAGCGGACTACCACCTCTAACAGGATTCATGCCCAAATGACTTATTGCCCAGGAAATAATTAAGCAAAACATAATTATATTTGCCCTCATTATCCTCCTGTCCACACTTCTTAGCCTATTCTTCTACCTACGACTTACCTACTCTATATCACTTACCTTAGCCCCAAGCTTATCTTCTTCTCCCACATCATGATCCTATCCCCCCAAAAACATACTA----------------------------------------------------------------------------------------------------------------------------------------------------------------------------------------------------------------------------------------------------------------------------------------------------------------------------------------------------------------------------------------------------------------------------------------------------------------------------------------------------------------------------------------------------------------------------------------------------------------------------------------TTGCATGCTCTGAGAAATGCAGAGAAAGCCCTGCTACCAGGCTACCATCCTTTTGAATGGAAACCACCACTGAAGAACGTGTCCATCAGTACAGATGTTGGCATCATTGATGGCCTATCAGGACTAAATCGATCTGTTGATGAATATCCTGTTGATGCAATCTCCAAAAGGTTTAGATATGATGCTGCCCTGGTTTCAGCTTTGAAAGATTTGGAAGAAAATATCCTCGAAGGTTTAAAGTGCAAAGACCTAGAGGAATATCTTTCTGGTCCATTTATTGTGGTGATTAAAGAATCATGTGATGGTATGGGAGATGTGAGCGAGAAGCATGGCTGTGGACCTGCAGTACCAGAGAAGGCTGTCCGCTTCTCCTTCACCATCATGAACATAAGTGTTACCAACAGCAAAAATGGATCTGTTAGAATTTTTGAGGAGGCTAAACCCAATTCTGAACTTTGCTGCAAACCTGTGTGTTTAATGCTTGCTGATGAATCAGATCATGAAACTCTGACTGCCATCCTGGGTCCTCTGATAGCCGAAAGAGAATCCATGAAATGCAGTGAGCTCCTCTTGGAAATTGGAGGAATACGTAGAAGCTTTAAGTTTATCTTCCGGGGTACAGGTTATGATGAGAAGTTGGTGCGTGAAGTCGAAGGACTTGAAGCCTCAGGTTCTGTCTATATTTGTACTCTTTGTGATGCCACCCGTCTAGAAGCTGCTCAGAACTTGGTTTTCCATTCCATTACCAGAAGCCACAGTGAGAACTTGCAACGCTATGAAACATGTAGAGCTAATCCCTACCATGAATCTGTTGATGAGCTTCGTGACAGAGTTAAGGGA------------------------------------------------------------------------------------------------------------------------------------------------------------------------------------------------------------------------------------------------------------------------------------------------------------------------------------------------------------------------------------------------------------------------------------------------------------------------------------------------------------------------------------------------------------------------------------------------------------------------------------------------------------------------------------------------------------------------------------------------------------------------------------------------------------------------------------------------------------------------------------------------------------------------------------------------------------------------------------------------------------------------------------------------------------------------------------------------------------------------------------------------------------------------------------------------------------------------------------------------------------------------------------------------------------------------------------------------------------------------------------------------------------------------------------------------------------------------------------------------------------------------------------------------------------------------------------------------------------------------------------------------------------------------------------------------------------------------------------------------------------------------------------------------------------------------------------------------------------------------------------------------------------------------------------------------------------------------------------------------------------------------------------------------------------------------------------------------------------------------------------------------------------------------------------------------------------------------------------------------------------------------------------------------------------------------------------------------------------------------------------------------------------------------------------------------------------------------
Amietophrynus_asmarae_MVZ_257848      --------------------------------------------------------------------------------------------------------------------------------------------------------------------------------------------------------------------------------------------------------------------------------------------------------------------------------------------------------------------------------------------------------------------------------------------------------------------------------------------------------------------------------------------------------------------------------------------------------------------------------------------------------------------------------------------------------------------------------------------------------------ATAAGAGGTCCAGCCTGCCCAGTGA-CTCTGTTCAACGGCCGCGGTATCCTAACCGTGCGA-AGGTAGCGTAATCACTTGTTCTTTAATTGTGGACTAGTATGAACGGCACCA-CGAGGGTTATACTGTCTCCTTTTTCTAATCAGTGAAACTAA-TCTCTCCGTGAAGAAGCGGAGATAGAAATATAAGACGAGAAGACCCTATGGAGCTTTAAAC---GACTATGAGTTTTTGGTTGGGGTGACCGCGGAGCATAACACAACCTCCATGCTGA---CTAAGACCTACATGTCTAGGCATCAGCACACTGACACTTAT-TGACCCAATACACTTGAGCAACGAACCAAGTTACCCTAGGGATAACAGCGCAATCCACTTTAAGAGCCCCTATCGACAAGTGGGTTTACGACCTCGATGTTGGATCAG-GGTATCCCAGTGGTGCAGCCGCTACTAAAGGTTCGTTTGTTCAACGATTAAAACCCTACG-------------------------------------------------------------------------------------------------------------------------------------------------------------------------------------------------------------------------------------------------------------------------------------------------------------------------------------------------------------------------------------------------------------------------------------------------------------------------------------------------------------------------------------------------------------------------------------------------------------------------------------------------------------------------------------------------------------------------------------------------------------------------------------------------------------------------------------------------------------------------------------------------------------------------------------------------------------------------------------------------------------------------------------------------------------------------------------------------------------------------------------------------------------------------------------------------------------------------------------------------------------------------------------------------------------------------------------------------------------------------------------------------------------------------------------------------------------------------------------------------------------------------------------------------------------------------------------------------------------------------------------------------------------------------------------------------------------------------------------------------------------------------------------------------------------------------------------------------------------------------------------------------------------------------------------------------------------------------------------------------------------------------------------------------------------------------------------------------------------------------------------------------------------------------------------------------------------------------------------------------------------------------------------------------------------------------------------------------------------------------------------------------------------------------------------------------------------------------------------------------------------------------------------------------------------------------------------------------------------------------------------------------------------------------------------------------------------------------------------------------------------------------------------------------------------------------------------------------------------------------------------------------------------------------------------------------------------------------------------------------------------------------------------------------------------------------------------------------------------------------------------------------------------------------------------------------------------------------------------------------------------------------------------------------------------------------------------------------------------------------------------------------------------------------------------------------------------------------------------------------------------------------------------------------------------------------------------------------------------------------------------------------------------------------------------------------------------------------------------------------------------------------------------------------------------------------------------------------------------------------------------------------------------------------------------------------------------------------------------------------------------------------------------------------------------------------------------------------------------------------------------------------------------------------------------------------------------------------------------------------------------------------------------------------------------------------------------------------------------------------------------------------------------------------------------------------------------------------------------------------------------------------------------------------------------------------------------------------------------------------------------------------------------------------------------------------------------------------------------------------------------------CTAGCCATTATTCCACTAATAACAAAAAACCCCCACCCTCGAGCCATTGAAGCTGCAACGAAGTATTTTTTAACGCAAGCCGCAGCATCAGCTTTAATTTTGTTCTCTAGCACACTTAATGCATTCACGCTCGGAGAATGAGCGATTAATACTCCAACCCACCCCATCCCAGCTGTTCTTTTATCAATCGCCATTGCAATGAAACTAGGAGTAGCCCCATTTCATTTTTGACTACCAGAAGTTCTCCAAGGGTCAACATTACAAACAGGCCTAATTTTGTCCACCTGACAAAAACTAGCCCCAATAGCCCTGCTCCTTCAGTTTTCACAATCGGTAAACCTCGGCTTGATACTATCGCTAGGACTTCTATCAACCATAATTGGGGGCTGAGGCGGCATCAATCAGACTCAAATCCGTAAGGTATTAGCTTTCTCCTCTGTAGCCCACCTGGGCTGAATAGTAGCAATTTTAAAAATTTCCCCTCAATTAGCACTCCTAAATTTCTTTATTTATATTTTAATAACATTGACACTTTTCTTAACCTTTATATCAATAAACACAAAAAATATATACGAACTATCCACATCCTGGTCCAAGACTCCGACCCTCGCGGCTCTCTCTATACTCTCTCTTCTTTCATTAAGTGGCCTACCCCCACTAACAGGATTTATACCAAAATGACTTATTGCCCAAGAAATAATCAAGCAGGACATAACCACCTTTGCTTT--------------------------------------------------------------------------------------------------------------------------------------------------------------------------------------------------------------------------------------------------------------------------------------------------------------------------------------------------------------------------------------------------------------------------------------------------------------------------------------------------------------------------------------------------------------------------------------------------------------------------------------------------------------------------------------------------------------------------------------------------------------------------TTGCATGCTCTGAGAAAYGCAGAGAAAGCCCTACTACCAGGCTACCATCCTTTCGAATGGAAACCACCACTGAAGAACGTGTCCACCAGTACAGATGTTGGCATCATTGATGGTCTATCAGGGATAAATCGATCTGTTGATGAATATCCTGTTGATGCRATCTCCAAAAGGTTTAGATATGATTCTGCYCTGGTTTCAGCTTTGAAAGATATGGAAGAAAATATCCTCGAAGGTTTAAAGTCCAAAGACCTAGAGGAATACCTTTCTGGTCCATTTATTGTGGTGATTAAAGAATCATGTGATGGTATGGGAGATGTAAGCGAGAARCATGGCTGTGGACCTGCAGTACCAGAGAAGGCTGTCCGCTTCTCCTTYACCATCATGAACATAAGTGTTACCAACAGCAAAAATGGATCTGTTAAAATTTTTGAGGAGGCTAAACCCAATTCTGAACTTTGCTGCAAACCTGTGTGTTTAATGCTTGCTGATGAATCAGATCATGAAACTCTGACTGCCATCCTGGGTCCTCTGATAGCCGAAAGAGAATCCATGAAATGCAGTGAGCTYCTCTTGGAAATTGGAGGAATACGTAGAAGCTTTAAGTTTATCTTTCGGGGTACAGGTTATGATGAGAAGTTGGTGCGTGAAGTTGAAGGACTTGAAGCCTCAGGTTCTGTCTATATTTGTACTCTTTGTGATGCTACCCGTCTAGAAGCTTCTCAGAACTTGGTTTTCCATTCCATTACCAGAAGCCACAGTGAGAACTTGCAACGCTATGAAACATGGAGAGCTAATCCCTACCATGAATCTGTTGATGAGCTTCGTGACAGAGTTAAGGGA------------------------------------------------------------------------------------------------------------------------------------------------------------------------------------------------------------------------------------------------------------------------------------------------------------------------------------------------------------------------------------------------------------------------------------------------------------------------------------------------------------------------------------------------------------------------------------------------------------------------------------------------------------------------------------------------------------------------------------------------------------------------------------------------------------------------------------------------------------------------------------------------------------------------------------------------------------------------------------------------------------------------------------------------------------------------------------------------------------------------------------------------------------------------------------------------------------------------------------------------------------------------------------------------------------------------------------------------------------------------------------------------------------------------------------------------------------------------------------------------------------------------------------------------------------------------------------------------------------------------------------------------------------------------------------------------------------------------------------------------------------------------------------------------------------------------------------------------------------------------------------------------------------------------------------------------------------------------------------------------------------------------------------------------------------------------------------------------------------------------------------------------------------------------------------------------------------------------------------------------------------------------------------------------------------------------------------------------------------------------------------------------------------------------------------------------------------------------
Amietophrynus_blandfordii_MVZ_242725  --------------------------------------------------------------------------------------------------------------------------------------------------------------------------------------------------------------------------------------------------------------------------------------------------------------------------------------------------------------------------------------------------------------------------------------------------------------------------------------------------------------------------------------------------------------------------------------------------------------------------------------------------------------------------------------------------------------------------------------------------------------ATAAGAGGTCCAGCCTGCCCAGTGA-CTCTGTTCAACGGCCGCGGTATCCTAACCGTGCGA-AGGTAGCGTAATCACTTGTTCTTTAATTGTGGACTAGTATGAACGGCACCA-CGAAGGTTATACTGTCTCCTTTTTCTAATCAGTGAAACTAA-TCTCTCCGTGAAGAAGCGGGGATAAAAATATAAGACGAGAAGACCCTATGGAGCTTTAAAC---GACTATGAGTTTTTGGTTGGGGTGACCGCGGAGCATAACACAACCTCCATGCTGA---CTAAGACCTACATGTCTAGGCATCAGCATACTGACACTTAT-TGACCCAATATACTTGAACAACGAACCAAGTTACCCTAGGGATAACAGCGCAATCCACTTCAAGAGCCCCTATCGACAAGTGGGTTTACGACCTCGATGTTGGATCAG-GGTATCCCAGTGGTGCAGCCGCTACTAAAGGTTCGTTTGTTCAACGATTGAAACCCTACG-----------------------------------------------------------------------------------------------------------------------------------------------------------------------------------------------------------------------------------------------------------------------------------------------------------------------------------------------------------------------------------------------------------------------------------------------------------------------------------------------------------------------------------------------------------------------------------------------------------------------------------------------------------------------------------------------------------------------------------------------------------------------------------------------------------------------------------------------------------------------------------------------------------------------------------------------------------------------------------------------------------------------------------------------------------------------------------------------------------------------------------------------------------------------------------------------------------------------------------------------------------------------------------------------------------------------------------------------------------------------------------------------------------------------------------------------------------------------------------------------------------------------------------------------------------------------------------------------------------------------------------------------------------------------------------------------------------------------------------------------------------------------------------------------------------------------------------------------------------------------------------------------------------------------------------------------------------------------------------------------------------------------------------------------------------------------------------------------------------------------------------------------------------------------------------------------------------------------------------------------------------------------------------------------------------------------------------------------------------------------------------------------------------------------------------------------------------------------------------------------------------------------------------------------------------------------------------------------------------------------------------------------------------------------------------------------------------------------------------------------------------------------------------------------------------------------------------------------------------------------------------------------------------------------------------------------------------------------------------------------------------------------------------------------------------------------------------------------------------------------------------------------------------------------------------------------------------------------------------------------------------------------------------------------------------------------------------------------------------------------------------------------------------------------------------------------------------------------------------------------------------------------------------------------------------------------------------------------------------------------------------------------------------------------------------------------------------------------------------------------------------------------------------------------------------------------------------------------------------------------------------------------------------------------------------------------------------------------------------------------------------------------------------------------------------------------------------------------------------------------------------------------------------------------------------------------------------------------------------------------------------------------------------------------------------------------------------------------------------------------------------------------------------------------------------------------------------------------------------------------------------------------------------------------------------------------------------------------------------------------------------------------------------------------------------------------------------------------------------------------------------------------------------------------------------------------------------ACTTCTTAACGCAAGCCGCAGCATCAGCTCTAATACTATTCTCTAGCACTCTAAACGCATACACGCTTGGTGAATGGACAATTAACACTCCAACTCACCCCATCTCAGCTGTTCTTCTCTCAATCGCCATTGCAATGAAGCTGGGAGTAGCCCCATTTCACTTCTGACTCCCAGAAGTCCTCCAAGGATCTACACTACAAACAGGCTTAATTTTATCCACCTGACAAAAGCTGGCCCCAATGGCTCTTCTCCTTCAGTTGTCACAATCAGTAAACCTCAACTTAATGTTATTTTTAGGACTTCTATCGACCTTAATTGGAGGTTGAGGCGGCATCAATCAAACTCAAATCCGTAAAGTATTGGCTTTCTCCTCTGTGGCCCATCTGGGTTGAATGGTGGCCGTTTTAAAAATCTCCCCCCAATTAACACTCCTAAACTTCTTTATTTATATTCTAATAACGCTAACACTTTTCTTAACCTTTATTTCAATAAACACAAAAAACATATTTGAATTATCCACATCCTGGTCCAAAACTCCAACCCTTGCGGCTCTCTCCATACTCTCCCTTCTCTCATTAAGTGGCCTGCCCCCACTAACAGGATTTATACCCAAATGACTTATTGCCCAAGAAATAATTAAACAAAACATGGTCACTTTCGCTTTAGTAATCCTCTTATCTACGCTCCTTAGCCTATTCTTTTATCTTC------------------------------------------------------------------------------------------------------------------------------------------------------------------------------------------------------------------------------------------------------------------------------------------------------------------------------------------------------------------------------------------------------------------------------------------------------------------------------------------------------------------------------------------------------------------------------------------------------------------------------------------------------------------------------------------------------------------------------TTGCATGCTCTGAGAAACGCAGAGAAAGCCCTACTACCAGGCTACCATCCTTTCGAATGGAAACCACCACTGAAGAACGTGTCCATCAGTACAGATGTTGGCATCATTGATGGTCTATCAGGGATAAATCGATCTGTTGATGAATATCCTGTTGATGCAATCTCCAAAAGGTTTAGATATGATGCTGCCCTGGTTTCAGCTTTGAAAGATTTGGAAGAAAATATCCTCGAAGGTTTAAAGTCCAAAGACCTAGAGGAATACCTTTCTGGTCCATTTATTGTGGTGATTAAAGAATCATGTGATGGTATGGGAGATGTAAGCGAGAAACATGGCTGTGGACCTGCAGTACCAGAGAAGGCTGTCCGCTTCTCCTTCACCATCATGAACATAAGTGTTACCAACAGCAAAAATGGATCTGTTAAAATTTTTGAGGAGGCTAAACCCAATTCTGAACTTTGCTGCAAACCTGTGTGTTTAATGCTTGCTGATGAATCAGATCATGAAACTCTGACTGCCATCCTTGGTCCTCTGATAGCCGAAAGAGAATCCATGAAATGCAGTGAGCTCCTCTTGGAAATTGGAGGAATACATAGAAGCTTTAAGTTTATCTTTCGGGGTACAGGTTATGATGAGAAGTTGGTGCGTGAAGTTGAAGGACTTGAAGCCTCAGGTTCTGTCTATATTTGTACTCTTTGTGATGCTACCCGTCTAGAAGCTTCTCAGAACTTGGTTTTCCATTCCATTACCAGAAGCCACAGTGAGAACTTGCAACGCTATGAAACATGGAGAGCTAATCCCTACCATGAATCTGTTGATGAGCTTCGTGACAGAGTTAAGGGA------------------------------------------------------------------------------------------------------------------------------------------------------------------------------------------------------------------------------------------------------------------------------------------------------------------------------------------------------------------------------------------------------------------------------------------------------------------------------------------------------------------------------------------------------------------------------------------------------------------------------------------------------------------------------------------------------------------------------------------------------------------------------------------------------------------------------------------------------------------------------------------------------------------------------------------------------------------------------------------------------------------------------------------------------------------------------------------------------------------------------------------------------------------------------------------------------------------------------------------------------------------------------------------------------------------------------------------------------------------------------------------------------------------------------------------------------------------------------------------------------------------------------------------------------------------------------------------------------------------------------------------------------------------------------------------------------------------------------------------------------------------------------------------------------------------------------------------------------------------------------------------------------------------------------------------------------------------------------------------------------------------------------------------------------------------------------------------------------------------------------------------------------------------------------------------------------------------------------------------------------------------------------------------------------------------------------------------------------------------------------------------------------------------------------------------------------------------------
Amietophrynus_brauni                  -ATTGGAGCTATAATTACAGTACCGCAAGGGAACGGTGAAAT---AAGCAATAAAAAGTAATGGTTACCCCACGTACCTTTTGCATCATGGTTTAACTAGCGTAATCAAGCAAAATGCA-TTTTAGTTTGACCACCCGAAACTAAGTGAGCTACTTCAGGGCAGCTAA-AAGAGCCAACCCGTCTCTGTTGCAAAAGAGTGGGACGACCTTCAAGTAGCGGTGATAGACCTAACGAACTTAGTGATAGCTGGTTACTCAAGAAAAGGATCTAAGTCCAACCTA---TTTAACGTAATTCAAATAAGGTACAGCCTATTTGAAACAGG-ATACAACCTAGACTAACGGATAA---ACAACCAAGTGGGCCTAAAAGCAGCC-ATCTTTTAAATTGCGTCAAAGCTTAATTGTTTCTACGCCT-AAT-TCTTTTAT-TATTATAAAATCCTCCATTTGTACTGAGTAATTCTATATT---CATATAGAAAATTTAATGTTAAAACTAGTAACAAGAAGAAAG--CCCTTCTCTAAAATGTAAGTGTAAAT----CAGGCAGGACAAACCGCT-GACAATTAACATAT-TTGA--GCCAAAAGTAACAACACATCAAGAAAACCTTACTTATACCTATGTTAACCTAACACAAGAGCATTCCAAGAAAGATTAAAAGAAAAAGAAGGAACTCGGCAAATACTAACCCC-GCCTGTTTACCAAAAACATCGCCTC---ATAAGAGGTCCAGCCTGCCCAGTGA-CTCTGTTCAACGGCCGCGGTATCCTAACCGTGCGA-AGGTAGCGTAATCACTTGTTCTTTAATTGTGGACTAGTATGAATGGCACCA-CGAGGGTTATACTGTCTCCTTTTTCTAATCAGTGAAACTAA-TCTCTCCGTGAAGAAGCGGAGATGAAGTTATAAGACGAGAAGACCCTATGGAGCTTTAAAC---GACTATACGTTTTTGGTTGGGGTGACCGCGGAGCAAAATTTAACCTCCATGTTGA---CTGAGACCTACATGTCTAAGCATCAACACACTGACACTTAT-TGACCCAATATACTTGAGCAACGAACCAAGTTACCCTAGGGATAACAGCGCAATCCACTTCAAGAGCTCCTATCGACAAGTGGGTTTACGACCTCGATGTTGGATCAG-GGTATCCCAGTGGTGCAGCCGCTACTAAAGGTTCGTTTGTTCAACGATTAAAACCCT---------------------------------------------------------------------------------------------------------------------------------------------------------------------------------------------------------------------------------------------------------------------------------------------------------------------------------------------------------------------------------------------------------------------------------------------------------------------------------------------------------------------------------------------------C-----GCCAGGG-AACTACGAGCTAAGCTTAA-AACCCAAAGGACTTGACGGTACCCCAT-ATCCCCCTAGAGGAGCCTGTCCTATAATCGATAATCCACGTTAAACCTCACCATTTTTAG----TTATCAGCCTGTATACCTCCGTCGTCAGCTTACCACGTGAGCGTAGATT-AGTGAGCTTAATGTTAT--TTCACCAACACGTCAGGTCAAGGTGCAGCAAATGAAGTGGGAAGAGATGGGCTACACTTTCT-ATTATAGAAAA-AACGAAAAACTACTTATGAAATTCTAGTTGGAAGGCGGATTTAGCAGTAAAAGGAAATCAGTATGTTCCTTTTAA-CTCGGCACTGGGGTGTGTACACACCGCCCGT--CACCCTCTTCAAAGCTC---TTTAAC-AGTATTTAACAAACTTTA--GC-ATAACAG-AAGAGGCAAGTCGTAACATGGTAAGTATACCGGAAGGTGTGCTTGGGTCATGGGCTATCAGAAGAAGTCCAGGACCATGACTGATAAGTACCGGTTGCACCTCTCTGTGGCGGACCTGCTGTTTGTGTTCACGCTCCCGTTCTGGTCTGTGGATGCTGCCATTGGGTGGTACTTTAAAGACTTCTTGTGTAAAGCCGTCCATGTCATTTACACGGTCAACCTCTACAGCAGCGTCTTAATTTTGGCCTTTATCAGCTTGGATCGGTACTTGGCCATTGTCCATGCCACCAACAGCCAAGGATCTAGGAAACTCTTGGCAGAGAAAATTGTGTATGCTGGTGTGTGGCTTCCAGCGATTTTGTTGACCGTGCCCGACGTTGTATTTGCCAGCGTGTCGGACATTGATGGCAACTTTGTGTGTGACCGCATCTACCCAGTGGAGAACAGAGAACACTGGACCGTTGGCTTCCGTTTCCTCCACATCACAGTTGGACTTGTCTTGCCCGGACTCATTATTTTAACTTGCTACTGCGTCATCATTTCCAAGTTGTCCCATTCCAAGGGCCATCAAAAACGTAAAGCCTTGAAGACGACTGTGATTCTCATCCTGGCATTCTTCGCCTGTTGGCTCCCGTACTATATCTGCCTTACCATCGACACCTTTGCTATACTTGGAATCTTGAAGTTTGATTGCTACATGGATAATATGCTTCACAAGTGGATCTCCATCACAGAAGCTTTGGCCTTCTTCCACTGCTGCCTCAACCCCATCTTA-------------------------------------------------------------------------------------------------------------------------------------------------------------------------------------------------------------------------------------------------------------------------------------------------------------------------------------------------------------------------------------------------------------------------------------------------------------------------------------------------------------------------------------------------------------------------------------------------------------------------------------------------------------------------------------------------------------------------------------------------------------------------------------------------------------------------------------------------------------------------------------------------------------------------------------------------------------------------------------------------------------------------------------------------------------------------------------------------------------------------------------------------------------------------------------------------------------------------------------------------------------------------------------------------------------------------------------------------------------------------------------------------------------------------------------------------------------------------------------------------------------ATCACATCCCAAGAGAAAGAGATAACCATCAAGAAACCAAATGGTGAAACTACAAAGACAACAGTGAGGATATGGAATGAGACTGTGTCCAACTTGACCCTTATGGCTCTTGGTTCGTCTGCTCCTGAAATTCTTCTTTCTGTGATTGAAGTATGCGGCCATAACTTTCAGGCTGGAGACCTTGGTCCCAGCACAATTGTGGGCAGTGCCGCTTTCAATATGTTCATCATTATTGCTCTTTGCGTCTATGTGGTACCTGATGGAGAAACCAGGAGGATTAAGCATCTTCGAGTCTTCTTTGTCACTGCAGCCTGGAGCATATTTGCCTACACTTGGCTATATATGATCTTGTCTGTTATTTCACCTGGTATTGTAGAAGTGTGGGAAGGTTTACTCACTTTTTTCTTCTTTCCTATCTGTGTTGTGTTTGCTTGGGTCGCAGACAGGAGGTTGCTGTTTTACAAATATGTCTATAAAAGATACCGGGCTGGAAAGCAGAGGGGAATGATCATTGAAACAGAAGGAGATAGACCGTCCTCCAAAGCCGATATTGAGATGGATGGTAAGGCTCTCAACTCTCACACAGAAAACTTCCTTGATGGCTCTTTAGTTCTGGAAATCGATGAAAGGGACCAAGATGATGAGGAGGCAAGAAGAGAAATGGCTCGGATTTTGAAGGAACTGAAACAAAAACACCCTGAGAAAGAAATGGAGCAGTTGATTGAGCTGGCTAACTATCAAGTTTTAAGCCAGCAGCAAAAAAGCAGAGCATTTTACCGCATCCAAGCTACACGTTTGATGACTGGTGCTGGCAATATTTTAAAAAGGCATGCAGCAGATCAAGCAAGGAAAGCTGTCAGTATGCATGAGGTTAATAATGACATTATAGAAAACGATCCAGTCAGCAAGATTTACTTTGACCAAGCAACTTACCAGTGCCTAGAGAACTGTGGAACAGTGGCACTAACAATTGTTCGCCGGGGCGGTGATTTAACGAACACAGTGTTCGTGGAATTCAGAACAGAAGATGGCACMGCAAATGCTGGATCTGATTATGAATTTACCGAAGGAACGGTTGTGTTCAAGCCCGGTGAGACACAAAAAGAGATTAAGGTTGGCATTATTGATGATGACATCTTTGAGGAAGATGAAAACTTTCTGGTCCATCTTAGCAACATACGAGTTAACTCTGAAACTGCAGATGTACATTTCGAGTCCAATCATGTAACATCACTTGCATGTCTTGGATCACCCTCTACAGCCACAGTAACCATC---------------------------------------------------------------------------------------------------------------------------------------------------------------------------------------------------------------------------------------------------------------------------------------------------------------------------------------------------------------------------------------------------------------------------------------------------------------------------------------------------------------------------------------------------------------------------------------------------------------------------------------------------------------------------------------------------------------------------------------------------------------------------------------------------------------------------------------------------------------------------------------------------------------------------------------------------------------------------------------------------------------------------------------------------------------------------TTTCCTGGGAATGGACACATGCAACCACTCTCTGAAAACGTCAGGAAGTATGTCATGAGCCACTTCCGCTGGAATAAGTTCGGCAGAAGGAATAGCACTGGTAGCGATAGCAACAAT---GCAGGTTACAAACGGGAAGATATAGCCAACTACCCCATATTTAACCTGTTCCCCACTAATGACAACCAAAACACACAAGATGGCAACATGGAAGAAGAAGCCATGGACAGGCAAGACAATAAGAGGTCATATTCTATGGAACACTTCCGATGGGGTAAACCAGTCGGCAAAAAAAGGAGACCTGTTAAGGTTTTCCCAAGCGATGCTGAGGAAGAATCATCGGAAATCTACCCAACAGAGTACAGAAGAGAGTTGTCTGTAGAGTTTGACTACCCCGATACCAACTCCGAAGAAGACATGGACGACAGCATGTTGATGGAAAGCCCAAATAAAAAAGATCGGAAGTATAAAATGCATCATTTTCGATGGGAGGGTCCACCCAAAGACAAAAGATATGGAGGATTCATGACCCCTGAGCGCAGTCAGACTC---------------------------------------------------------------------------------------------------------------------------------------------------------------------------------------------------------------------------------------------------------------------------------------------------------------------------------------------TGTGGACCTGCAGTACCAGAGAAGGCTGTCCGCTTCTCCTTCACCATCATGAACATAAGTGTTACCAACAGCAAAAATGGATCTGTTAAAATTTTCGAGGAGGCTAAACCCAATTCTGAACTTTGCTGCAAACCTGTGTGTTTAATGCTTGCTGATGAATCAGATCATGAAACTCTGACTGCCATCCTGGGTCCTCTGATAGCCGAAAGAGAATCCATGAAATGCAGTGAGCTCCTCTTGGAAATTGGAGGAATATGTAGAAGCTTTAAGTTTATCTTTCGGGGTACAGGTTATGATGAGAAGTTGGTGCGTGAAGTTGAAGGACTTGAAGCCTCAGGTTCTGTCTATATTTGTACTCTTTGTGATGCTACTCGTCTAGAAGCTTCTCAGAACTTGGTTTTCCATTCCATTACCAGAAGCCACAGTGAGAACTTGCAACGCTATGAAACATGGAGAGCTAATCCCTACCATGAATCTGTTGATGAGCTTCGTGACAGAGTTAAGGGAAACTTTTACATACCCATGTCCAACAAGACTGGGGTGGTGCGAAGCCCATTCGAATACCCTCAGTATTACCTGGCAGAGCCATGGCAGTATTCCGTTTTGTGCGCGTACATGTTCCTGCTCATTCTTCTTGGGTTCCCCATCAACTTCATGACCTTGTACGTCACCATCCAGCACAAGAAGCTCCGGACACCCTTAAACTATATCCTGCTGAACTTGGCCTTTGCCAACCACTTCATGGTCCTGTGTGGATTCACCGTCACAATGTACTCCTCAATGAACGGATACTTCGTCTTCGGAGTAACCGGATGCTATGTTTGTTCTGCCACCTATTCTTCAATGTCAGAGCGGACACCTCGTGTGCAGCAACTGTCGGCCCAAGCTCACATGTTGCCCAACCTGCAGAGGGCCCTTGGGATCCATCCGCAACCTGGCAATGGAAAAAGTTGCCAACTCTGTCCTCTTCCCCTGCAAATACGCCTCGTCAGGTTGCGAGGTAACCCTGCCGCACACGGAGAAAGCCGACCACGAAGAGCTGTGCGAATTTCGACCGTACTCGTGCCCCTGCCCCGGCGCATCTTGCAAATGGCAGGGTTCCTTGGATGCCGTCATGCCACATCTCATGCATCAGCATAAATCCATCACGACGTTACAAGGAGAGGATATTGTGTTTCTTGCCACAGACATTAACCTTCCCGGGGCTGTGGACTGGGTCATCTATAGAGGTCATAACATCACAAGAACGGGAAATCATAATTAAAAAATCCAATGGGGAGACCTCCACAACGACTATTCGAGTATGGAATGAAACAGTCTCCAATTTAACTCTCATGGCACTCGGGTCCTCTGCCCCCGAAATTCTTTTGTCATTAATTGAGGTATGTGGTCATAATTTTCATGCTGGAGATCTTGGTCCGTCCACCATTGTTGGGAGTGCAGCATTTAACATGTTTATCATAATTGCTATTTGTGTCTACGTCATACCTGATGGTGAAGTCCGAAAGATCAAGCATCTTCGAGTATTTTTTGTGACTGCAGCCTGGAGCATCTTTGCATACATTTGGTTATATATGATCCTCGCTGTGTTCTCTCCTGGAGTGGTGCAAGTGTGGGAAGGTTTGCTGACATTGTTTTTCTTTCCTGTGTGTGTTGTTCTTGCCTGGGTGGCAGACAGACGTCTTCTTTTCTACAAATATATGCACAAAAAGTATCGGACTGACAAACACAGAGGGATTATGATTGAGACTGAGGCGGAGCACCCAAAAGGGATCGAAATGGACGGCAAAGTCATGAACTCTCATTTTCTAGATGGAAATCTGTTAAACTTGGATGGAAAGGAAGTAGATGAATCTCGCCGAGATATGATAAGAATCCTTAAGGATTTAAAGCAGAAACACCCGGAGAAGGATTTAGATCAGTTAGTTGAAATGGCAAATTATTATGCCTTGTCACATCAACAGAAAAGCAGAGCATTTTACCGAATACAAGCCACCAGAATGATGACCGGAGCAGGTAACATTCTGAAGAAGCATGCTGCTGAGCAGTCAAAGAGATGCTCCAGCTTACAGGACATATGCTTGGATGAATCTGAAGAGTTTGTGTCTAAGATCTATTTTGATCCATGCTCCTATCAATGCCTTGAAAATTGTGGTGCTGTCTTGTTGACCGTTGTAAGAAAAGGTGGCGATGTCTCCAAGACTCTGATGGTRGACTTTAAAACTGAGGATGGTTCTGCAAATGCAGGAGCAGATTATGAGTTTACCGAAGGAACCTTAGTGTTCAAATCTGGAGAAACCCAAAAGGAGTTCTCAGTTGGGATTATTGATGATGACATCTTTGAAGAAGATTGTCCTGTCTAACTCTTCCATAGGTCCTCAGTTTCCCTTCAGTGGCATTGATGATCGGGAAAACTGGCCTATTGTCTTCTACAACAGGACCTGCCAATGCCAGGGCAACTTCATGGGCTACAACTGTGGGGACTGCAAATTTGGTTTCACCGGCCCCAACTGTACGGTGAGAAGAAGGATGATCAGAAAAGAAATTTTCAGGATGACTTCAGCGGAGAAGGACAAGTTCATCGCCTACCTCAATCTGGCCAAACGCACCATCAGCCCAGACTATGTCATAGCCACTGGGACCTACGAACAGATGAACAATGGCTCCAACCCACTTTTTGCCGACATCAATGTCTACGACTTGTTTGTGTGGCTTCACTATTACTCCTCCAGGGATGCGTTCCTTGAAGAAGGACTTGTTTGGTCAAATATTGATTTTGCCCATGAAGCCCCTGGCTTTCTGCCCTGGCACAGGTTCTTCTTGCTCCAATGGGAGCATGAAATTCAGAAACTGACCGGTGATGAGAACTTCACTATTCCCTTC
Amietophrynus_camerunensis            -TTTGGAGCTATAACAATAGTACCGCAAGGGAATGATGAAAT---AAGCAATAAAAAGTAATGATTATCCCATGTACCTTTTGCATCATGGTTTAACTAGTCTAATCAAGCAAAATGTG-TTTTAGTTTGACCTCCCGAAACTAAGTGAGCTACTTCAAGGCAGCTGA-AAGAGCTAACCCGTCCCTGTTGCAAAAGGGTGGGGGGACCTTCAAGTAGGGGTGACAGACCTACCGAACTTAGTGATAGCTGGTTACTCAAGAAAAGGATCTAAGTCCAACCTA---TTTAGCGTAATTCAAATAAGGTACAGCCTATTTGAAATAGG-ATACAACCTAAGCCAACGGATAA---ACAACCAAGTGGGCCTAAAAGCAGCC-ATCTTTAGAATTGCGTCAAAGCTTAATTGTTCACACGCCC--AATTACCTAATTACCACACGATTCCTCTACCAGTACTGAGTAATTCTATACT---ATTATAGAAAATTTAATGTTAAAACTAGTAACAAGAAGAAGA---CCTTCTCTGAAATGCAAGTGTAAAA----CAGACAGGACAAACCACT-GATACTTAACATAT-TTGA--GTCCAAAGTAATAACTTACCAAGAAAATATTACTCATATTAATGTTAACCTAACACAAGAGCATTTTAAGAAAGATTAAAAGAAAAAGAAGGAACTCGGCAAATAATAACCTC-GCCTGTTTACCAAAAACATCGCCTC---ATAAGAGGTCCAGCCTGCCCAGTGA-CTCTGTTCAACGGCCGCGGTATCCTAACCGTGCGA-AGGTAGCGTAATCACTTGTTCTTTAATTGTGGACTAGTATGAATGGCACCA-CGAGGGTTATACTGTCTCCTTTTTCTAATCAGTGAAACTAA-TCTCCCCGTGAAGAAGCGGGGATATGACTATAAGACGAGAAGACCCTATGGAGCTTTAAAC---GACTACAAGTTTTTGGTTGGGGTGACCACGGAGCATAAAATAACCTCCATATTGA---CTAAAACCTACACGTTTAAGCATCAGCACACTGACATTCAT-TGACCCAATATATTTGAGCAACGAACCAAGTTACCCTAGGGATAACAGCGCAATCCACTTTAAGAGCCCTTATCGACAAGTGGGTTTACGACCTCGATGTTGGATCAG-GGTATCCCAGTGGTGCAGCCGCTACTAAAGGTTCG---------------------------------------------------------------------------------------TTACTTAATATACACATGCAAGTATCCGCCCCCCTGTGAAAACGCCCTTTACCCCCTATTA---G-GGACAAGGAGCTGGTATCAGGCACGA-AAATCGGCCCAAAACACCTAGCTATGCCACACCCACAAGGGAACTCAGCAGTGATTAACATT--GAGCATTAGCGCAAGCTTGACTCAGTTAAAGTAAAC--AGAGCCGGCTAATCTGGTGCCAGCCGCCGCGGTTACACCACGTGGC--T-CAAATTGACCTCTT--CCGGCGTAAAGCGTGATTAAAGTTAA-ACCTAACTAGAGTTAAACTAAAACTAAGCTGTGACACGCTTGTTCTTTCAAGAAGCTCAAAAACGAAAGTTAC-TCTAACATAAACAAC-TTGAATTCACGACAGCTGGGGTACAAACTGGGATTAGATACCCCACTATGCCCAGCC------GTAAACTTTTACTTACACCTTA-TC------GCCAGGG-AACTACGAGCTAAGCTTAA-AACCCAAAGGACTTGACGGTACCCCAT-ATCCCCCTAGAGGAGCCTGTCCTATAATCGATAATCCACGTTTAACCTCACCATTTTTAGT---TAATCAGCCTGTATACCTCCGTCGTCAGCTTACCACGTGAGCGCCAATT-AGTGAGCCTAATGTTAT--TCCACCAACACGTCAGGTCAAGGTGCAGCAAATGAAATGGAAAGAGATGGGCTACACTTTCT-ACAATAGAAGA-AACGAAAAACTACTTATGAAA-CCTAGTTGGAAGGCGGATTTAGCAGTAAAAAGGAATCAACATATCCCTTTTAA-CCCGGCACTGGGGTGTGTACACACCGCCCGT--CACCCTCTTCAAAGCAC--CTTAAC--AGTTTTTAACAAACCAAA--GC-GCCACAG-AAGAGGCAAGTCGTAACATGGTAAGTATACCGGAAGGTGTGCTTGG---------------------------------------AAGTACCGGTTGCACCTCTCTGTGGCGGACCTGCTGTTTGTGTTCACGCTCCCGTTCTGGTCTGTGGATGCCGCCATTGGGTGGTACTTTAAAGACTTCTTGTGTAAAGCCGTCCATGTCATTTACACGGTCAACCTCTACAGCAGCGTCTTAATTCTGGCCTTTATCAGCTTGGATCGGTATTTGGCCATTGTCCATGCCACCAACAGCCAAGGATCTAGGAAACTCTTGGCGGAGAAAATTGTGTATGCTGGTGTGTGGCTTCCAGCAATTTTGTTGACCGTGCCCGACATTGTATTTGCCAGCGTGTCGGACATTGATGGCAACTTTGTGTGTGACCGCATCTACCCAGTGGAGAACAGAGAACACTGGACCGTTGGCTTCCGTTTCCTCCACATCACAGTTGGACTTGTCTTGCCCGGACTCGTCATTTTAACTTGCTACTGCGTCATCATTTCCAAGTTGTCCCATTCCAAGGGCCATCAAAAACGTAAAGCCTTGAAGACGACTGTGATTCTCATCCTGGCATTCTTC---------------------------------------------------------------------------------------------------------------------------------------------------------------------------------------------------------------------------------------------------------------------------------------------------------------------------------------------------------------------------------------------------------------------------------------------------------------------------------------------------------------------------------------------------------------------------------------------------------------------------------------------------------------------------------------------------------------------------------------------------------------------------------------------------------------------------------------------------------------------------------------------------------------------------------------------------------------------------------------------------------------------------------------------------------------------------------------------------------------------------------------------------------------------------------------------------------------------------------------------------------------------------------------------------------------------------------TCGTAAATCCACCGGCGGGAAGGCTCTCCGCAAGCAGCTGGCCACTAAGGCTGCCAGGAAGAGCGCYCCAGCCACCGGCGGAGTCAAGAAGCCTCACCGCTACCGGCCCGGGACCGTGGCTCTGCGGGAGATCCGCCGCTACCAGAAGTCCACCGAGCTGCTGATCCGGAAGCTGCCCTTCCAGCGCCTGGTCAGAGAGATCGCCCAGGACTTCAAGACCGACCTGCGCTTCCAGAGCTCGGCCGTCATGGCCCTGCAGGAGGCCAGCGAGGCTTACCTGGTCGGCCTCTTCGAGGACACCAACCTCTGCGCCATCCACGCTAAGCGG---------------------------------------------------------------------------------------------------------------------------------------------------------------------------------------------------------------------------------------------------------------------------------------------------------------------------------------------------------------------------------------------------------------------------------------------------------------------------------------------------------------------------------------------------------------------------------------------------------------------------------------------------------------------------------------------------------------------------------------------------------------------------------------------------------------------------------------------------------------------------------------------------------------------------------------------------------------------------------------------------------------------------------------------------------------------------------------------------------------------------------------------------------------------------------------------------------------------------------------------------------------------------------------------------------------------------ATTAATCCTTATGCCCTATCAGTAATCATTTCTAGCCTTGCATTAGGCACCGTTCTTACATTATCTAGCTTCCACTGAATCCTAGCATGAATTGGCCTTGAAATTAATACACTAGCTATTATTCCACTAATAACAAAAAACCCCCACCCACGAGCTATTGAAGCCGCAACAAAATACTTCCTAACACAAGCCGCAGCATCAGCTTTAATTTTATTCTCCAGCACCACCAACGCATATGCTCTAGGAGAATGAACAATCAACACACCAACTCATCCGATTTCGGCCACCCTCCTATCAATCGCCATTGCAATAAAACTGGGCGTTGCCCCATTTCACTTCTGACTTCCAGAGGTTCTCCAAGGATCAACACTTCAAACCGGCTTAATTCTATCGACCTGACAAAAATTAGCCCCAATAGCGCTTCTTCTTCAACTACCCCAGTCAGTAAATCTTAATCTATTACTAACATTAGGCCTCCTATCAACTATCGTAGGGGGATGAGGTGGTATTAATCAAACCCAAATTCGTAAAGTACTGGCCTTCTCTTCTGTCGCCCATTTAGGCTGAATAGTGGCAATCTTAAAAATCTCCCCCCAATTGACGCTCTTAAACTTTTTTTTCTATATCTTAATAACATCAACCCTCTTCCTTACCTTTATATCCCTAAACACCAAAAATATATACGAATTATCAACCTCTTGATCTAAAACTCCAACCCTTGCAGCTTTCTCGCTTCTCGCCCTTCTCTCACTGAGTGGACTTCCACCATTAACAGGGTTTATACCAAAGTGACTTATTGCCCAAGAAATAATTAAACAAAACATAACTATGTTCGCCCTAATCATTCTCCTATCAACACTTCTCAGCCTATTCTTCTACCTGCGACTTACCTACTCTATATCACTTACCTTAGCCCCAAGTCTATCCTCTTCTCCAACATCCTGATTCAACCCCCCAAAAAATATATTAGCCATACCAATGATCTTCTCCCTCCTCCTACTTCCCATCACCCCCATTATCTTAACCATAGTTTAGTTTCCTGGGAATGGACACATGCAACCACTCTCTGAAAACGTCAGGAAGTATGTCATGAGCCACTTCCGCTGGAATAAGTTCGGCAGAAGGAATAGCACCGGTAGCGATAGTAACAAT---GCAGGTTACAAACGGGAAGATATAGCCAACTACCCCATATTTAACCTGTTCCCCACTAATGACAACCAAAACACACAAGATGGCAACATGGAAGAAGAAACTATGGACAGGCAAGACAATAAGAGGTCATACTCTATGGAACACTTCCGATGGGGTAAACCAGTTGGCAAAAAAAGGAGACCTGTTAAGGTTTTCCCAAGCGATGCTGAGGAAGAATCATCGGAAATCTACCCAACAGAGTACAGAAGAGAGTTGTCTGTAGAGTTTGACTACCCCGATACCAACTCCGAAGAAGACATGGACGACAGCATGTTGATGGAAAGCCCAAACAAAAAAGATCGGAAGTACAAAATGCATCATTTTCGATGGGAGGGTCCACCCAAAGACAAGAGATATGGAGGATTCATGACCCCTGAGCGCAGTCAGACTC----------------------------------------------------------------------------------------------------------TTGATGGCCTATCAGGGCTAAATCGATCTGTTGATGAATATCCTGTTGATGCGATCTCCAAAAGGTTTAGATATGATTCTGCTCTGGTTTCAGCTTTGAAAGATTTGGAAGAAAATATCCTCGAAGGTTTAAAGTCCAAAGACCTAGAGGAATACCTTTCTGGTCCATTTATTGTGGTGATTAAAGAATCATGTGATGGTATGGGAGATGTAAGCGAGAAGCATGGCTGTGGACCTGCAGTACCAGAGAAGGCTGTCCGCTTCTCCGTAACCATCATGAACATAAGTGTTACCAACAGCAAAAATGCATCTGTTAGAATTTTTGAGGAGGCTAAACCCAATTCTGAACTTTGCTGCAAACCTGTGTGTTTAATGCTTGCTGATGAATCAGATCATGAAACTCTGACTGCCATCCTGGGTCCTCTGATAGCCGAAAGAGAATCCATGAAATGCAGTGAGCTCCTCTTGGAAATTGGAGGAATACGTAGAAGCTTTAAGTTTATCTTCCGGGGTACAGGTTATGATGAGAAGTTGGTGCGTGAAGTTGAAGGACTTGAAGCCTCAGGTTCTGTTTATATTTGTACTCTTTGTGATGCCACCCGTCTAGAAGCTTCTCAGAACTTGGTTTTCCATTCCATTACC---------------------------------------------------------------------------------------------AACTTTTACATCCCCATGTCCAACAAGACTGGGGTGGTGCGAAGCCCATTCGAATACCCTCAGTATTACCTGGCAGAGCCATGGCAGTACTCCGTTTTGTGCGCGTACATGTTCCTGCTCATTCTTCTTGGGTTCCCCATCAACTTCATGACCTTGTACGTCACCATCCAGCACAAGAAGCTCCGGACACCCTTAAACTATATCCTGCTGAACTTGGCCTTTGCCAACCACTTCATGGTCCTGTGTGGATTCACCGTCACAATGTACTCCTCAATGAACGGATACTTCGTCTTCGGTGTAACCGGATGCTATATTTGTTCTGCCACCTATTCTTCAATGTCAGAGCGGACACCTCGTGTGCAGCAACTGTCGGCCCAAGCTCACATGTTGCCCAACCTGCAGAGGGCCCTTGGGATCCATCCGCAACCTGGCAATGGAAAAAGTTGCCAACTCTGTCCTCTTCCCCTGCAAATACGCCTCATCAGGTTGCGAGGTAACCCTGCCTCACACGGAAAAAGCCGATCACGAAGAGCTGTGCGAATTTCGACCGTACTCGTGCCCCTGCCCTGGCGCATCTTGCAAATGGCAGGGTTCCTTGGATGCCGTCATGCCACATCTCATGCATCAGCATAAATCCATCACGACGTTACAAGGAGAGGATATTGTGTTTCTTGCCACAGACATTAACCTTCCCGGGGCTGTGGACTGGGTC--------------------------------------------------------------------------------------------------------------------------------------------------------------------------------------------------------------------------------------------------------------------------------------------------------------------------------------------------------------------------------------------------------------------------------------------------------------------------------------------------------------------------------------------------------------------------------------------------------------------------------------------------------------------------------------------------------------------------------------------------------------------------------------------------------------------------------------------------------------------------------------------------------------------------------------------------------------------------------------------------------------------------------------------------------------------------------------------------------------------------------------------------------------------------------------------------------------------------------------------------------------------------------------------------------------------------------------------------------------------------------------------------------------------------------------------------------------------------------------------------------------------------------------------------------------------------------------------------------------------------------------------------------------------------------------------------------------------------------
Amietophrynus_dodsoni_MVZ_241312      --------------------------------------------------------------------------------------------------------------------------------------------------------------------------------------------------------------------------------------------------------------------------------------------------------------------------------------------------------------------------------------------------------------------------------------------------------------------------------------------------------------------------------------------------------------------------------------------------------------------------------------------------------------------------------------------------------------------------------------------------------------ATAAGAGGTCCAGCCTGCCCAGTGA-CTCTGTTCAACGGCCGCGGTATCCTAACCGTGCGA-AGGTAGCGTAATCACTTGTTCTTTAATTGTGGACTAGTATGAATGGCACCA-CGAGGGTTATACTGTCTCCTTTTTCTAATCAGTGAAACTAA-TCTCTCCGTGAAGAAGCGGAGATGAAAATATAAGACGAGAAGACCCTATGGAGCTTTAAAC---GACTATACGTTTTTGGTTGGGGTGACCGCGGAGCATAATCTAACCTCCATGCTGA---CTAAGACCTACGTGTCTAAGCATCAGCACACTGACACTTAT-TGACCCAATATACTTGAGCAACGAACCAAGTTACCCTAGGGATAACAGCGCAATCCACTTCAAGAGCTCCTATCGACAAGTGGGTTTACGACCTCGATGTTGGATCAG-GGTATCCCAGTGGTGCAGCCGCTACTAAAGGTTCGTTTGTTCAACGATTAAAACCCTACG-------------------------------------------------------------------------------------------------------------------------------------------------------------------------------------------------------------------------------------------------------------------------------------------------------------------------------------------------------------------------------------------------------------------------------------------------------------------------------------------------------------------------------------------------------------------------------------------------------------------------------------------------------------------------------------------------------------------------------------------------------------------------------------------------------------------------------------------------------------------------------------------------------------------------------------------------------------------------------------------------------------------------------------------------------------------------------------------------------------------------------------------------------------------------------------------------------------------------------------------------------------------------------------------------------------------------------------------------------------------------------------------------------------------------------------------------------------------------------------------------------------------------------------------------------------------------------------------------------------------------------------------------------------------------------------------------------------------------------------------------------------------------------------------------------------------------------------------------------------------------------------------------------------------------------------------------------------------------------------------------------------------------------------------------------------------------------------------------------------------------------------------------------------------------------------------------------------------------------------------------------------------------------------------------------------------------------------------------------------------------------------------------------------------------------------------------------------------------------------------------------------------------------------------------------------------------------------------------------------------------------------------------------------------------------------------------------------------------------------------------------------------------------------------------------------------------------------------------------------------------------------------------------------------------------------------------------------------------------------------------------------------------------------------------------------------------------------------------------------------------------------------------------------------------------------------------------------------------------------------------------------------------------------------------------------------------------------------------------------------------------------------------------------------------------------------------------------------------------------------------------------------------------------------------------------------------------------------------------------------------------------------------------------------------------------------------------------------------------------------------------------------------------------------------------------------------------------------------------------------------------------------------------------------------------------------------------------------------------------------------------------------------------------------------------------------------------------------------------------------------------------------------------------------------------------------------------------------------------------------------------------------------------------------------------------------------------------------------------------------------------------------------------------------------------------------------------------------------------------------------------------------------------------------------------------------------------------------------------------------------------------------------------------------------------------------------------------------------------------------------------------------------------------------------------------------------------------------ACACAGGCTGCAGCATCAGCTTTAATTCTATTNTCTAGTACTCTTAATGCATTTATGCTCGGGGAATGGGCTATCAACACCCCAACTCATCCAATCTCAGCTGTTCTTTTATCAATCGCTATTATGATAAAACTCGGAGTAGCTCCGTTTCACTTTTGACTTCCAGAAGTTCTCCAAGGATCCACATTACAAACAGGCTTAATCTTGTCCACCTGACAAAAACTAGCCCCAATAGCTTTACTCCTTCAACTTTCCCAGTCAGTAAACCTCAATTTGCTACTCTCACTAGGACTTCTATCAACTATAATTGGGGGCTGAGGTGGCATTAACCAAACTCAAATCCGTAAAGTGCTAGCTTTTTCCTCTGTAGCCCATTTAGGCTGAATAGTAGCAATTTTGAAAATCTCCCCTCAACTCACTATCCTGAATTTTATGTTGTATATTCTAATAACATTGACACTTTTCTTAACCTTTATAGCCTTGAACACAAAAAATATGTATGAATTATCCACATCCTGATCTAAGACTCCAACCCTTGCAGCCTTCTCCATACTTTCTCTTCTCTCATTAAGTGGTCTACCCCCACTAACAGGATTTATACCCAAATGACTAATTGCTCAAGAAATAATCAAACAGGACATAACTACTTTTGCCTTAATGATCCTCTTATCAACACTTCTCAGTTTATTTTTTTACCTTCGTCTTACCTATTCTTTATCACTCACCCTAGCACCAAACCTCTCTTCTCC-----------------------------------------------------------------------------------------------------------------------------------------------------------------------------------------------------------------------------------------------------------------------------------------------------------------------------------------------------------------------------------------------------------------------------------------------------------------------------------------------------------------------------------------------------------------------------------------------------------------------------------------------------------------------------TTGCATGCTCTGAGAAACGCAGAGAAAGCCCTACTACCAGGCTACCATCCTTTCGAATGGAAACCACCACTGAAGAATGTGTCCACCAGTACAGATGTTGGCATCATTGATGGTCTATCAGGGTTAAATCGATCTGTTGATGAATATCCTGTTGATGCGATCTCCAAAAGGTTTAGATATGATGCTGCCCTGGTTTCAGCTTTGAAAGATTTGGAAGAAAATATCCTCGAAGGTTTAAAGTCCAAAGACCTAGAGGAATACCTTTCTGGTCCATTTATTGTGGTGATTAAAGAATCATGTGATGGTATGGGAGATGTAAGTGAGAAACATGGCTGTGGACCTGCAGTACCAGAGAAGGCTGTCCGCTTCTCCTTCACCATCATGAACATAAGTGTTACCAACAGCAAAAATGGATCTGTTAAAATTTTTGAGGAGGCTAAACCCAATTCTGAACTTTGCTGCAAACCTGTGTGTTTAATGCTTGCTGATGAATCAGATCATGAAACTCTGACTGCCATCCTGGGTCCTCTGATAGCCGAAAGAGAATCCATGAAATGCAGTGAGCTCCTCTTGGAAATTGGAGGAATACGTAGAAGCTTTAAGTTTATCTTTCGTGGTACAGGTTATGATGAGAAGTTGGTGCGTGAAGTTGAAGGACTTGAAGCCTCAGGTTCTGTCTATATTTGTACTCTTTGTGATGCTACCCGTCTAGAAGCTTCTCAGAACTTGGTTTTCCATTCCATTACCAGAAGCCACAGTGAGAACTTGCAACGCTATGAAACATGGAGAGCTAATCCCTACCATGAATCTGTTGATGAGCTTCGTGACAGAGTTAAGGGA------------------------------------------------------------------------------------------------------------------------------------------------------------------------------------------------------------------------------------------------------------------------------------------------------------------------------------------------------------------------------------------------------------------------------------------------------------------------------------------------------------------------------------------------------------------------------------------------------------------------------------------------------------------------------------------------------------------------------------------------------------------------------------------------------------------------------------------------------------------------------------------------------------------------------------------------------------------------------------------------------------------------------------------------------------------------------------------------------------------------------------------------------------------------------------------------------------------------------------------------------------------------------------------------------------------------------------------------------------------------------------------------------------------------------------------------------------------------------------------------------------------------------------------------------------------------------------------------------------------------------------------------------------------------------------------------------------------------------------------------------------------------------------------------------------------------------------------------------------------------------------------------------------------------------------------------------------------------------------------------------------------------------------------------------------------------------------------------------------------------------------------------------------------------------------------------------------------------------------------------------------------------------------------------------------------------------------------------------------------------------------------------------------------------------------------------------------------------
Amietophrynus_garmani_MVZ_257841      --------------------------------------------------------------------------------------------------------------------------------------------------------------------------------------------------------------------------------------------------------------------------------------------------------------------------------------------------------------------------------------------------------------------------------------------------------------------------------------------------------------------------------------------------------------------------------------------------------------------------------------------------------------------------------------------------------------------------------------------------------------ATAAGAGGTCCAGCCTGCCCAGTGA-CTCTGTTCAACGGCCGCGGTATCCTAACCGTGCGA-AGGTAGCGTAATCACTTGTTCTTTAATTGTGGACTAGTATGAATGGCACCA-CGAGGGTTATACTGTCTCCTTTTTCTAATCAGTGAAACTAA-TCTCCCCGTGAAGAAGCGAGGATAAAAATATAAGACGAGAAGACCCTATGGAGCTTTAAAC---GACTGCAAGTTTTTGGTTGGGGTGACCGCGGAGCATAAAATAACCTCCACATTGA---CTAAAACCTACACGTTTAAGCATCAGCACACTGACATCCAT-TGACCCAATTTAATTGAGCAACGAACCAAGTTACCCTAGGGATAACAGCGCAATCCACTTCAAGAGCCCCTATCGACAAGTGGGTTTACGACCTCGATGTTGGATCAG-GGTATCCCAGTGGTGCAGCCGCTACTAAAGGTTCGTTTGTTCAACGATTAAAACCCTACG-----------------------------------------------------------------------------------------------------------------------------------------------------------------------------------------------------------------------------------------------------------------------------------------------------------------------------------------------------------------------------------------------------------------------------------------------------------------------------------------------------------------------------------------------------------------------------------------------------------------------------------------------------------------------------------------------------------------------------------------------------------------------------------------------------------------------------------------------------------------------------------------------------------------------------------------------------------------------------------------------------------------------------------------------------------------------------------------------------------------------------------------------------------------------------------------------------------------------------------------------------------------------------------------------------------------------------------------------------------------------------------------------------------------------------------------------------------------------------------------------------------------------------------------------------------------------------------------------------------------------------------------------------------------------------------------------------------------------------------------------------------------------------------------------------------------------------------------------------------------------------------------------------------------------------------------------------------------------------------------------------------------------------------------------------------------------------------------------------------------------------------------------------------------------------------------------------------------------------------------------------------------------------------------------------------------------------------------------------------------------------------------------------------------------------------------------------------------------------------------------------------------------------------------------------------------------------------------------------------------------------------------------------------------------------------------------------------------------------------------------------------------------------------------------------------------------------------------------------------------------------------------------------------------------------------------------------------------------------------------------------------------------------------------------------------------------------------------------------------------------------------------------------------------------------------------------------------------------------------------------------------------------------------------------------------------------------------------------------------------------------------------------------------------------------------------------------------------------------------------------------------------------------------------------------------------------------------------------------------------------------------------------------------------------------------------------------------------------------------------------------------------------------------------------------------------------------------------------------------------------------------------------------------------------------------------------------------------------------------------------------------------------------------------------------------------------------------------------------------------------------------------------------------------------------------------------------------------------------------------------------------------------------------------------------------------------------------------------------------------------------------------------------------------------------------------------------------------------------------------------------------------------------------------------------------------------------------------------------------------------------------------------------------------------------------------------------------------------------------------------------------------------------------------------------------------------------------------------------------------------------------------------------------------------------------------------------------------------------------------------------------------------------------------------------------------------------------------------------------------------------------------------------------------------------------------------------------------------------------------------------------------------------------------------------------------------------------------------------------------------------------------------------------------------------------------------------------------------------------------------------------------------------------------------------------------------------------------------------------------------------------------------------------------------------------------------------------------------------------------------------------------------------------------------------------------------------------------------------------------------------------------------------------------------------------------------------------------------------------------------------------------------------------------------------------------------------------------------------------------------------------------------------------------------------------------------------------------------------------------------------------------------------------------------------TTGCATGCTCTGAGAAATGCAGAGAAAGCCCTCCTACCAGGCTACCATCCTTTCGAATGGAAACCACCACTGAAGAACGTGTCCACCAGTACAGATGTTGGCATCATTGATGGCCTATCAGGGCTAAATCGATCTGTTGATGAATATCCTGTTGATGCGATCTCCAAAAGGTTTAGATATGATTCTGCTCTGGTTTCAGCTTTGAAAGATTTGGAAGAAAATATCCTCGAAGGTTTAAAGTCCAAAGACCTAGAGGAATACCTTTCTGGTCCATTTATTGTGGTGATTAAAGAATCATGTGATGGTATGGGAGATGTAAGCGAGAAGCATGGCTGTGGACCTKCAGTACCAGAGAAGGCTGTCCGCTTCTCCTTCACCATCATGAACATAAGTGTTACCAACAGCAAAAATGGATCTGTTAGAATTTTTGAGGAGGCTAAACCCAATTCTGAACTTTGCTGCAAACCTGTGTGTTTAATGCTTGCTGATGAATCAGATCATGAAACTCTGACTGCCATCTTGGGTCCTCTGATAGCTGAAAGAGAATCCATGAAATGCAGTGAGCTCCTCTTGGAAATTGGAGGAATACGTAGAAGCTTTAAGTTTATCTTCCGGGGCACAGGTTATGATGAGAAGTTGGTGCGTGAAGTTGAAGGACTTGAAGCCTCAGGTTCTGTTTATATTTGTACTCTTTGTGATGCCACCCGTCTAGAAGCTTCTCAGAACTTGGTTTTCCATTCCATTACCAGAAGCCACAGTGAGAACTTGCAACGCTATGAAACATGGAGAGCTAAT---------------------------------------------------------------------------------------------------------------------------------------------------------------------------------------------------------------------------------------------------------------------------------------------------------------------------------------------------------------------------------------------------------------------------------------------------------------------------------------------------------------------------------------------------------------------------------------------------------------------------------------------------------------------------------------------------------------------------------------------------------------------------------------------------------------------------------------------------------------------------------------------------------------------------------------------------------------------------------------------------------------------------------------------------------------------------------------------------------------------------------------------------------------------------------------------------------------------------------------------------------------------------------------------------------------------------------------------------------------------------------------------------------------------------------------------------------------------------------------------------------------------------------------------------------------------------------------------------------------------------------------------------------------------------------------------------------------------------------------------------------------------------------------------------------------------------------------------------------------------------------------------------------------------------------------------------------------------------------------------------------------------------------------------------------------------------------------------------------------------------------------------------------------------------------------------------------------------------------------------------------------------------------------------------------------------------------------------------------------------------------------------------------------------------------------------------------------------------------------------------------------------
Amietophrynus_gracilipes              -TTTGGAGCTATAACAATAGTACCGCAAGGGAATGATGAAAT---AAGCAATAAAAAGTAATGATTTCCCCATGTACCTCTTGCATCATGGTTTAACTAGTTTAATCAAGCAAAACGTA-TTTTAGTTTGACCTCCCGAAACTAAGTGAGCTACTTCAAGGCAGCTGA-AAGAGCTAACCCGTCTCTGTTGCAAAAGGGTGGGACGACCTTCAAGTAGAGGTGACAGACCTACCGAACTTAGTGATAGCTGGTTACTCAAGAAAAGGATCTAAGTCCAACCTG---TTCAACGTAATTCAAATAAGGTACAGCCTATTTGAAACAGG-ATACAACCTAAGCCAATGGATAA---ATAACCAAGTGGGCCTAAAAGCAGCC-ATCTTTAAAATTGCGTCAAAGCTTAACTATTCACACGCCA--AATTACCTAATTATTACACGATTCCTTTACCAGTACTGAGTAATTCTATATT---ATTATAGAAAATTTAATGTTAAAACTAGTAACAAGAAGAAGA---CCTTCTCTGAAATGCAAGTGTAAAT----CAGATAGGACAAACCACT-GATATCTAACATCC-TTGA--GCCCAAAGTAATAACTCATCAAGAAAACCTTACTCACACCAATGTTAACCTAACACAAGAGCATTCTAAGAAAGATTTAAAGAAAAAGAAGGAACTCGGCAAATAATAACCTC-GCCTGTTTACCAAAAACATCGCCTC---ATAAGAGGTCCAGCCTGCCCAGTGA-CTCTGTTCAACGGCCGCGGTATCCTAACCGTGCGA-AGGTAGCGTAATCACTTGTTCTCTAATTGTGGACTAGTATGAATGGCACCA-CGAGGGTTATACTGTCTCCTTTTTCTAATCAGTGAAACTAA-TCTCCCCGTGAAGAAGCGAGGATACAGCTATAAGACGAGAAGACCCTATGGAGCTTAAAAT---GACTACAAGTTTTTGGTTGGGGTGACCACGGAGCATAAAATAACCTCCATATTGA---CCAAAACCTACATGTTTAAGCATCAGCACACTGACATCCAT-TGACCCAATATAATTGAGCAACGAACCAAGTTACCCTAGGGATAACAGCGCAATCCACTTCAAGAGCCCCTATCGACAAGTGGGTTTACGACCTCGATGTTGGATCAG-GGTATCCCAGTGGTGCAGCCGCTACTAAAGGTTCG-------------------------------------------------------------------------------------------------------------------------------------------------------------------------------------------------------------------------------------------------------------------------------------------------------------------------------------------------------------------------------------------------------------------------------------------------------------------------------------------------------------------------------------------------------------------------C-----GCCAGGG-AACTACGAGCTAAGCTTAA-AACCCAAAGGACTTGACGGTACCCCAC-ATCCCCCTAGAGGAGCCTGTCCTATAATCGATAATCCACGTTTAACCTCACCATTTTTAGT---TAATCAGCCTGTATACCTCCGTCGTCAGCTTACCACGTGAGCGCCAATT-AGTGAGCCTAATGTTCT--TTCACCAACACGTCAGGTCAAGGTGCAGCAAATGAAATGGGAAGAGATGGGCTACACTTTCT-ACTATAGAAGA-AACGAAGAACTACCTATGAAA-CCTAGTTGGAAGGCGGATTTAGCAGTAAAAAGGAATCAGCATATCCATTTTAA-CCCGGCACTGGGGTGTGTACACACCGCCCGT--CACCCTCTTCAAAGCAC--CTTAAA--AGTTTTTAACAAGTTAAA--GC-ACTACAG-AAGAGGCAAGTCGTAACATGGTAAGTATACCGGAAGGTGTGCTTGGGTCATGGGCTATCAGAAGAAGTCCAGGACCATGACTGATAAGTACCGGTTGCACCTTTCTGTGGCGGACCTGCTCTTTGTGTTCACGCTCCCGTTCTGGTCTGTGGATGCCGCCATTGGGTGGTACTTCAAAGACTTCTTGTGTAAAGCCGTCCATGTCATTTACACGGTCAACCTCTACAGCAGCGTCTTAATTTTGGCCTTTATCAGCTTGGATCGGTACTTGGCCATTGTCCATGCCACCAACAGCCAAGGATCTAGGAAACTCTTGGCRGAGAAAATTGTGTATGCTGGTGTGTGGCTTCCAGCGATTTTGTTGACCGTGCCCGACGTTGTATTTGCCAGYGTGTCGGACATTGATGGCAACTTTGTGTGTGACCGCATCTACCCAGTGGAGAACAGAGAACACTGGACCGTTGGCTTCCGTTTCCTCCACATCACAGTTGGACTTGTCTTGCCCGGACTYGTCATTTTAACTTGCTACTGCGTCATCATTTCCAAGTTGTCCCATTCCAAGGGCCATCAAAAACGTAAAGCCTTGAAGACGACTGTGATTCTCATCCTGGCATTCTTCGCCTGTTGGCTCCCGTACTATATCTGCCTTACCATCGACACCTTTGCTATACTTGGACTCTTGAAGTTTGATTGTTACATGGATAATATGCTTCACAAGTGGATCTCCATCACRGAAGCATTGGCCTTCTTCCACTGCTGCCTCAACCCCATCTTA-------------------------------------------------------------------------------------------------------------------------------------------------------------------------------------------------------------------------------------------------------------------------------------------------------------------------------------------------------------------------------------------------------------------------------------------------------------------------------------------------------------------------------------------------------------------------------------------------------------------------------------------------------------------------------------------------------------------------------------------------------------------------------------------------------------------------------------------------------------------------------------------------------------------------------------------------------------------------------------------------------------------------------------------------------------------------------------------------------------------------------------------------------------------------------------------------------------------------------------------------------------------------------------------------------------------------------------------------------------------------------------------------------------------------------------------------------------------------------------------------------------ATCACATCCCAAGAGAAAGAGATAACCATCAAGAAACCAAATGGTGAAACTACAAAGACAACAGTGAGGATATGGAATGAGACTGTGTCCAACTTGACCCTTATGGCTCTTGGTTCGTCTGCTCCTGAAATTCTTCTTTCTGTGATTGAAGTATGCGGCCATAACTTTCAGGCTGGAGAYCTTGGTCCCAGCACAATTGTGGGCAGTGCCGCTTTCAATATGTTCATCATTATTGCTCTTTGTGTCTATGTGGTACCTGATGGAGAAACCAGGAGGATTAAGCATCTTCGAGTCTTCTTCGTCACTGCAGCCTGGAGCATATTTGCCTACACTTGGCTATATATGATCTTGTCTGTTTTTTCACCTGGTATTGTAGAAGTGTGGGAAGGTTTACTCACTTTTTTCTTCTTTCCTATCTGTGTTGTGTTTGCTTGGGTYGCAGACAGGAGGTTGCTGTTTTACAAATATGTCTACAAGAGATACCGGGCTGGAAAGCAGAGGGGAATGATCATTGAAACCGAAGGAGATAGACCGTCCTCCAAAGCCGATATTGAGATGGATGGTAAGGCTCTCAACTCTCACACAGAAAACTTCCTTGATGGCTCTTTAGTTATGGAAATTGATGAAAAGGACCAAGATGATGAGGAGGCAAGAAGAGAAATGGCTCGGATTTTGAAGGAACTGAAACAAAAACACCCTGACAAAGAAATGGAGCAGTTGATTGAGCTGGCTAACTATCAAGTTTTAAGCCAGCAGCAAAAAAGCAGAGCATTTTACCGCATCCAAGCTACACGTTTGATGACTGGTGCTGGCAATATTTTAAAAAGGCATGCAGCAGATCAAGCAAGGAAAGCTGTCAGTATGCATGAGGTTAATAATGACATTATAGAAAACGATCCAGTCAGCAAGATTTACTTTGAGCAAGCAACTTACCAGTGCCTAGAGAACTGTGGAACAGTGGCACTAACAATTGTTCGTCGGGGCGGTGATTTAACGAACACAGTGTTCGTGGAATTCAGAACAGAAGATGGCACAGCAAATGCTGGATCTGATTATGAATTTACTGAAGGAACGGTTGTGTTCAAGCCCGGTGAGACACAAAAAGAGGTTAAGGTTGGCATTATTGATGATGACATCTTTGAGGAAGATGAAAACTTTCTGGTCCATCTTAGCAACATACGAGTTAACTCCGAAACTGCAGATGTAAATTGGGAGTCCAATCACGTAACATCACTTGCATGTCTTGGATCACCCTCAACAGCCACAGTAACCATC---------------------------------------------------------------------------------------------------------------------------------------------------------------------------------------------------------------------------------------------------------------------------------------------------------------------------------------------------------------------------------------------------------------------------------------------------------------------------------------------------------------------------------------------------------------------------------------------------------------------------------------------------------------------------------------------------------------------------------------------------------------------------------------------------------------------------------------------------------------------------------------------------------------------------------------------------------------------------------------------------------------------------------------------------------------------------TTTCCCGGGAATGGACACATGCAACCACTCTCTGAAAACGTCAGGAAGTATGTCATGAGCCACTTCCGCTGGAATAAGTTCGGCAGAAGGAATAGCACCGGTAGCGATAGCAACAAT---GCAGGTTACAAACGGGAAGATATAACCAACTATCCCATATTTAACCTGTTCCCCACTAATGACAACCAAAACACACAAGATGGCAACATGGAAGAAGAAACTATGGACAGGCAAGACAATAAGAGGTCATACTCTATGGAACACTTCCGATGGGGTAAACCAGTTGGCAAAAAAAGGAGACCTGTTAAGGTTTTCCCAAGCGATGCTGAGGAAGAATCATCGGAAATCTACCCAACAGAGTACAGAAGAGAGTTGTCTGTAGAGTTTGATTACCCCGATACCAACTCCGAAGAAGACATGGACGACAGCATGTTGATGGAAAGCCCAAATAAAAAAGATCGGAAGTACAAAATGCATCATTTTCGATGGGAGGGGCCACCCAAAGACAAGAGATATGGAGGATTCATGACCCCTGAGCGCAGTCAGACTC-----------------------------------------CTACCATCCTTTCGAATGGAAACCACCACTGAAGAACGTGTCCACCAGTACAGATGTTGGAATCATTGATGGCCTATCAGGGCTAAATCGATCTGTTGATGAATATCCTGTTGATGCGATCTCCAAAAGGTTTAGATATGATTCTGCTCTGGTTTCAGCTTTGAAAGATTTGGAAGAAAATATCCTCGAAGGTTTAAAGTCCAAAGACCTAGAGGAATACCTTTCTGGTCCATTTATTGTTGTGATTAAAGAATCATGTGATGGTATGGGAGATGTAAGCGAGAAGCATGGCTGTGGACCTCCAGTACCAGAGAAGGCTGTCCGCTTCTCCTTCACCATCATGAACATAAGTGTTACCAACAGCAAAAATGGATCTGTTAGAATTTTTGAGGAGGCTAAACCCAATTCAGAACTTTGCTGCAAACCTGTGTGTTTAATGCTTGCTGATGAATCAGATCATGAAACTCTGACTGCCATCTTGGGTCCTCTGATAGCCGAAAGAGAATCCATGAAATGCAGTGAGCTCCTCTTGGAAATTGGAGGAATATGTAGAAGCTTTAAGTTTATCTTCCGGGGTACAGGTTATGATGAGAAGTTGGTGCGTGAAGTTGAAGGACTTGAAGCCTCAGGCTCTGTCTATATTTGTACTCTTTGTGATGCCACCCGTCTAGAAGCTTCTCAGAACTTGGTTTTCCATTCCATTACCAGAAGCCACAGTGAGAACTTGCAACGCTATGAAACATGGAGAGCTAATCCCTACCATGAATCTGTTGATG-----------------------------------------------------------------------------------------------------------------------------------------------------------------------------------------------------------------------------------------------------------------------------------------------------------------------------------------------------------------------------------------------------------------------------------------------------------------------------------------------------------------------------------------------------------------------------------------------------------------------------------------------------------------------------------------------------------------------------------------------------------------------------------------------------------------------------------------------------------------------------------------------------------------------------------------------------------------------------------------------------------------------------------------------------------------------------------------------------------------------------------------------------------------------------------------------------------------------------------------------------------------------------------------------------------------------------------------------------------------------------------------------------------------------------------------------------------------------------------------------------------------------------------------------------------------------------------------------------------------------------------------------------------------------------------------------------------------------------------------------------------------------------------------------------------------------------------------------------------------------------------------------------------------------------------------------------------------------------------------------------------------------------------------------------------------------------------------------------------------------------------------------------------------------------------------------------------------------------------------------------------------------------------------------------------------------------------------------------------------------------------------------------------------------------------------------------------------------------------------------
Amietophrynus_gutturalis              -TTTGGAGCTATAACGACAGTACCGCAAGGGAATGATGAAAT---AAGCGATAAAAAGTAGTGTTTACTTCATGTACCTTTTGCATCATGGTTTAACTAGTCTAATCAAGCAAAACGTA-TTTTAGTTTGACCTCCCGAAACTAAGTGAGCTACTTCAAGGCAGCTGA-AAGAGCTAACCCGTCTCTGTTGCAAAAGAGTGGGATGACCTTCAAGTAGAGGTGACAGACCTAACGAACTTAGTGATAGCTGGTTGCTCAGGAAAAGGATCTAAGTCCAACCTA---TTTAGCGTAATTCAAATAAGGTACAGCCTATTTGAAACAGG-ATACAACCTAAACCAATGGATAA---ACAATCAAGTGGGCCTAAAAGCAGCC-ATCTTTAAAATTGCGTCAAAGCTTAATTGCTCTTATGCTA-AAT-TACCCTAT-TTTATTTCATTCCTTCATTAGTACTGAGTAATTCTATACT---TCTATAGAAAATTTTATGTTAAAACTAGTAACAAGAAGAAGA---CCTTCTCTAAAGTGTAAGTGTAAAT----CAGGCAGGACTAACCACT-GATATTTATCATTT-TTGA--GCCCAAAGTAATAACTTAACAAGAAAACCTTACTCACACACATGTTAACCTAACACAAGAGCACTTCAAGAAAGATTTAAAGAAAAAGAAGGAACTCGGCAAATAATAACCTC-GCCTGTTTACCAAAAACATCGCCTC---ATAAGAGGTCCAGCCTGCCCAGTGA-CTCTGTTCAACGGCCGCGGTATCCTAACCGTGCGA-AGGTAGCGTAATCACTTGTTCTTTAATTGAGGACTAGTATGAATGGCACCA-CGAGGGTTATACTGTCTCCTTTTTCTAATCAGTGAAACTAA-TCTCCCCGTGAAGAAGCGAGGATATAAATATAAGACGAGAAGACCCTATGGAGCTTCAAAC---GTCTATGAGTTTTTGGTTGGGGTGACCACGGAGCATAAAATAACCTCCATATTGA---CTAGGATTTACGTATCAAAGCATCAGCACACTGACATTCAT-TGACCCAATATAATTGAGCAACGAACCAAGTTACCCTAGGGATAACAGCGCAATCCACTTCAAGAGCCCCTATCGACAAGTGGGTTTACGACCTCGATGTTGGATCAG-GGTATCCCAGTGGTGCAGCCGCTACTAAAGGTCG----------------------------------------------------------------------------------------TTACTTAATTTACACATGCAAGTATCCGCCCCCCTGTGAAAACGCCCTTTACCCCCTATTA---T-GGACAAGGAGCTGGTATCAGGCACGA-AAATCAGCCCAAAACACCTAGCTACGCCACACCCACAAGGGAACTCAGCAGTGATTAACATT--GAGCATTAGCGCAAGCTTGACTCAGTTAAAGTAAAC--AGAGCCGGCCAATCTGGTGCCAGCCGCCGCGGTTACACCACGTGGC--T-CAAATTGACCTTTT--CCGGCGTAAAGCGTGATTAAAGTTAA-ATTTAACTAGTGTTAAACCAAAACTAAGCTGTGACACGCTTGTT-CACTGGGAAACCCATAAACGAAAGTTAC-TCTAATATAAACAAC-TTGAATTCACGACAGCTGGGGCACAAACTGGGATTAGATACCCCACTATGCCCAGCC------GTAAACTTTTATTTACATATTAATC------GCCAGGG-AACTACGAGCTAAGCTTAA-AACCCAAAGGACTTGACGGTACCCCAT-ATCCCCCTAGAGGAGCCTGTCCTATAATCGATAATCCACGTTTAACCTCACCATTTTTAGT---TAATCAGCCTGTATACCTCCGTCGTCAGCTTACCACGTGAGCGCCAATT-AGTGAGCTTAATGTTAC--TTCACCAACACGTCAGGTCAAGGTGCAGCAAATGAAATGGGAAGAGATGGGCTACACTTTCT-AATGTAGAAGA-AACGAAAAACTACCTATGAAA-CCTAGTTGGAAGGCGGATTTAGCAGTAAAAAGAAATCATCATGTTCATTTTAA-CTCGGCACTGGGGTGTGTACACACCGCCCGT--CACCCTCTTCAAAGCAC---TACACG-AGTTTTTAACTAACCT-A--AGCATAACAG-AAGAGGCAAGTCGTAACATGGTAAGTATACCGGAAGGTGTGCTTGG---------------------------------------------CGGTTGCACCTCTCTGTGGCGGACCTGCTCTTTGTGTTCACGCTCCCGTTCTGGTCTGTGGAYGCCGCCATTGGGTGGTACTTYAAAGACTTCTTGTGTAAAGCCGTCCATGTCATTTACACGGTCAACCTCTACAGCAGTGTCTTAATTTTGGCCTTTATCAGCTTGGATCGGTACTTGGCCATTGTCCATGCCACCAACAGCCAAGGATCTAGGAAACTCTTGGCGGAGAAAATTGTGTATGCTGGTGTGTGGCTTCCAGCRATTTTGTTGACCGTGCCSGACGTTGTATTTGCCAGCGTGTCGGACATTGATGGCAACTTTGTGTGTGATCGCATCTACCCAGTGGAGAAYAGAGAACACTGGACCGTTGGCTTCCGTTTCCTSCACATCACAGTTGGACTTGTCTTGCCCGGACTCGTCATTTTAACTTGTTACTGCGTCATCATTTCCAAGTTGTCCCATTCCAAGGGCCATCAAAAACGTAAAGCCTTGAAGACGACTGTGATYCTCATCCTGGCATTCTTCGCCTGTTGGCTCCCGTACTATATCTGCCTTACCATCGACACCTTTGCTATACTTGGACTCTTGAAGTTTGATTGYTACATGGATAATATGCTTCACAAGTGGATCTCCATCACAGAAGCTTTGGCCTTCTTCCACTGCTGCCTCAACCCCATCTTATAC----------------------------------------------------------------------------------------------------------------------------------------------------------------------------------------------------------------------------------------------------------------------------------------------------------------------------------------------------------------------------------------------------------------------------------------------------------------------------------------------------------------------------------------------------------------------------------------------------------------------------------------------------------------------------------------------------------------------------------------------------------------------------------------------------------------------------------------------------------------------------------------------------------------------------------------------------------------------------------------------------------------------------------------------------------------------------------------------------------------------------------------------------------------------------------------------------------------------------------------------------------------------------------------------------------------------------------------------------------------------------------------------------------------------------------------------------------------------------------------------------------ATCACATCCCAAGAGAAAGAGATAACCATCAAGAAACCAAATGGTGAAACTACAAAGACAACAGTGAGGATATGGAATGAGACTGTGTCCAACTTGACCCTTATGGCTCTTGGTTCGTCTGCTCCTGAAATTCTTCTTTCTGTGATTGAAGTATGCGGCCATAACTTTCAGGCTGGAGACCTTGGTCCCAGCACAATTGTGGGCAGTGCCGCTTTCAATATGTTCATCATTATTGCTCTTTGTGTCTATGTGGTACCTGATGGAGAAACCAGGAGGATTAAGCATCTTCGAGTCTTTTTTGTCACTGCAGCCTGGAGCATATTTGCCTACACTTGGCTATATATGATCTTGTCTGTTTTTTCACCTGGTATTGTAGAAGTGTGGGAAGGTTTACTCACTTTTTTCTTCTTTCCTATCTGTGTTGTGTTTGCTTGGGTCGCAGACAGGAGGTTGCTGTTTTACAAATATGTCTATAAGAGATACCGGGCTGGAAAGCAGAGGGGAATGATCATTGAAACCGAAGGAGATAGACCGTCCTCCAAAGCCGATATTGAGATGGATGGTAAGGCTCTCAACTCTCACACAGAAAACTTCCTTGATGGCTCTTTAGTTCTGGAAATTGATGAAAAGGACCAAGATGATGATGAGGCAAGAAGAGAAATGGCTCGTATTTTGAAGGAACTGAAACAAAAACACCCTGAGAAAGAAATGGAGCAGTTGATTGAGCTGGCTAACTATCAAGTTTTAAGCCAGCAGCAAAAAAGCAGAGCATTTTACCGCATCCAAGCTACACGTTTGATGACTGGTGCTGGCAATATTTTAAAAAGGCATGCAGCAGATCAAGCAAGGAAAGCTGTCAGTATGCATGAGGTTAATAATGACATTATAGAAAACGATCCAGTCAGCAAGATTTACTTTGAGCAAGCAACTTACCAGTGCCTAGAGAACTGTGGAACAGTGGCACTAACAATTGTTCGTCGGGGCGGTGATTTAACGAACACAGTGTTCGTGGAATTCAGAACAGAAGATGGCACAGCAAATGCTGGATCTGATTATGAATTTACTGAAGGAACGGTTGTGTTCAAGCCCGGTGAGACACAAAAAGAGATTAAGGTTGGCATTATTGATGATGACATCTTTGAGGAAGATGAAAACTTTCTGGTCCATCTTAGCAACATACGAGTTAACTCTGAAACTGCAGATGTAAATTTCGAGTCCAATCACGTAACATCACTTGCATGTCTTGGATCACCCTCAACAGCCACAGTAACCATC---------------------------------------------------------------------------------------------------------------------------------------------------------------------------------------------------------------------------------------------------------------------------------------------------------------------------------------------------------------------------------------------------------------------------------------------------------------------------------------------------------------------------------------------------------------------------------------------------------------------------------------------------------------------------------------------------------------------------------------------------------------------------------------------------------------------------------------------------------------------------------------------------------------------------------------------------------------------------------------------------------------------------------------------------------------------------TTTCCCGGGAATGGACACATGCAACCACTCTCTGAAAATGTCAGGAAGTATGTCATGAGCCACTTCCGCTGGAATAAGTTCGGCAGAAGGAATAGCACCGGTAGCGATAGCAACAAT---GCAGGTTACAAACGGGAAGATATAGCCAACTACCCCATATTTAACCTGTTCCCCACTAATGACAACCAAAACACACAAGATGGCAACATGGAGGAAGAAGCTATGGACAGGCAAGACAACAAGAGGTCATATTCTATGGAACATTTCCGATGGGGTAAACCAGTCGGCAAAAAAAGGAGACCTGTTAAGGTTTTCCCAAGCGATGCTGAGGAGGAATCATCGGAAATCTACCCAACAGAGTACAGAAGAGAGTTGTCTGTAGAGTTTGACTACCCCGATACCAACTCCGAAGAAGACATGGACGACAGTATGTTGATGGAAAGCCCAAATAAAAAAGATCGAAAGTATAAAATGCATCATTTTCGATGGGAGGGTCCACCCAAAGACAAGAGATATGGAGGATTCATGACCCCGGAGCGCAGTCAGACTC---------------------------------------------------------------------------------TCCACCAGTACAGATGTTGGCATCATTGATGGCCTATCAGGGCTAAATCGATCTGTTGATGAATATCCTGTTGATGCGATCTCCAAAAGGTTTAGATATGATGCTGCTCTGGTTTCAGCTTTGAAAGATTTGGAAGAAAATATCCTCGAAGGTTTAAAGTCCAAAGACCTAGAGGAATACCTTTCTGGTCCATTTATTGTGGTGATTAAAGAATCATGTGATGGTATGGGAGATGTAAGCGAGAAGCATGGCTGTGGACCTGCAGTACCAGAGAAGGCTGTCCGCTTCTCCTTCACCATCATGAACATAAGTGTTACCAACAGCAAAAATGGATCTGTTAGAATTTTTGAGGAGGCTAAACCCAATTCTGAACTTTGCTGCAAACCTGTGTGTTTAATGCTTGCTGATGAATCAGATCATGAAACTCTGACTGCCATCCTGGGTCCTCTGATAGCCGAAAGAGAATCCATGAAATGCAGTGAGCTCCTCTTGGAAATTGGAGGAATACGTAGAAGCTTTAAGTTTATCTTCCGGGGTACAGGTTATGATGAGAAGTTGGTGCGTGAAGTTGAAGGACTTGAAGCCTCAGGTTCTGTCTATATTTGTACTCTTTGTGACGCCACCCGTCTAGAAGCTTCTCAGAACTTGGTTTTCCATTCCATTACCAGAAGCCACAGTGAGAACTTGCAACGCTATGAAACATGGAGAGCTAATCCCTACCATGAATCTGTTGA-------------------------AACTTTTACATCCCCATGTCCAACAAGACTGGGGTGGTGCGAAGCCCATTCGAATACCCTCAGTATTACCTGGCAGAGCCATGGCAGTATTCCGTTTTGTGCGCGTACATGTTCCTGCTCATTCTTCTTGGGTTCCCCATCAACTTCATGACCTTGTACGTCACCATCCAGCACAAGAAGCTCCGGACACCCTTGAACTATATCCTGCTGAACTTGGCYTTTGCCAACCACTTCATGGTCCTGTGTGGATTCACCGTCACAATGTACTCCTCAATGAACGGATACTTCGTCTTGGGTGTAACCGGATGCTATGTTTGTTCTGCCACCTATTCTTCAATGTCAGAGCGGACACCTCGTGTGCAGCAACTGTCGGCCCAAGCTCACATGTTGCCCAACCTGCAGAGGGCCCTTGGGATCCATCCGCAACCTGGCAATGGAAAAAGTTGCCAACTCTGTCCTCTTCCCCTGCAAATACGCCTCATCAGGTTGCGAGGTAACCCTGCCGCACACGGAAAAAGCCGATCACGAAGAGCTGTGCGAATTTCGACCGTACTCGTGCCCCTGTCCTGGCGCATCTTGCAAATGGCAGGGTTCCTTGGATGCCGTCATGCCACATCTCATGCATCAGCATAAATCCATCACGACGTTACAAGGAGAGGATATTGTGTTTCTTGCCACAGACATTAACCTTCCCGGGGCTGTGGACTGGGTC--------------------------------------------------------------------------------------------------------------------------------------------------------------------------------------------------------------------------------------------------------------------------------------------------------------------------------------------------------------------------------------------------------------------------------------------------------------------------------------------------------------------------------------------------------------------------------------------------------------------------------------------------------------------------------------------------------------------------------------------------------------------------------------------------------------------------------------------------------------------------------------------------------------------------------------------------------------------------------------------------------------------------------------------------------------------------------------------------------------------------------------------------------------------------------------------------------------------------------------------------------------------------------------------------------------------------------------------------------------------------------------------------------------------------------------------------------------------------------------------------------------------------------------------------------------------------------------------------------------------------------------------------------------------------------------------------------------------------------
Amietophrynus_kisoloensis             -TTTGGAGCTATAACTATAGTACCGCAAGGGAATGATGAAAT---AAGCAATAGAAAGTAATGATTACCCCATGTACCTTTTGCATCATGGTTTAACTAGTTTAATCAAGCAAAACGTA-TTTTAGTTTGACCTCCCGAAACTAAGTGAGCTACTTCAAGGCAGCTGA-AAGAGCTAACCCGTCTCTGTTGCAAAAGGGTGGGACGACCTTCAAGTAGGGGTGACAGACCTACCGAACTTAGTGATAGCTGGTTACTCAAGAAGAGGATCTAAGTCCAACCTG---TTCAGCGTAATTCAAATAAGGTACAGCCTATTTGAAACAGG-ATACAACCTAAACCAATGGATAA---ACAACCAAGTGGGCCTAAAAGCAGCC-ATCTTTAAAATTGCGTCAAAGCTTAATTGTTCACACGCCC--AATTACCTAATTATCACACGACTCCTTTACCAGTACTGAGTAATTCTATACC---ACTATAGAAAATTTAATGTTAAAACTAGTAACAAGAAGAAGA---CCTTCTCTAAAATGTAAGTGTAAAT----CAGACAGGACAAACCACT-GATATTTAACATAT-TTGA--GCCCAAAGTAATAACTTATCAAGAAAACCTTACTCGCACCAATGTTAATCTAACACAAGAACATTCTAAGAAAGATTAAAAGAAAAAGAAGGAACTCGGCAAATAATAACCTC-GCCTGTTTACCAAAAACATCGCCTC---ATAAGAGGTCCAGCCTGCCCAGTGA-CTCTGTTCAACGGCCGCGGTATCCTAACCGTGCGA-AGGTAGCGTAATCACTTGTTCTTTAATTGTGGACTAGTATGAATGGCACCA-CGAGGGTTATACTGTCTCCTTTTTCTAATCAGTGAAACTAA-TCTCCCCGTGAAGAAGCGAGGATATACCTATAAGACGAGAAGACCCTATGGAGCTTAAAAC---GACTACAAGTTTTTGGTTGGGGTGACCACGGAGTACAAAATAACCTCCATATTGA---CTAAAACCCACACGTTTAAGCATCAGCACACTGACATTCAT-TGACCCAATATAATTGAGCAACGAACCAAGTTACCCTAGGGATAACAGCGCAATCCACTTTAAGAGCTCCTATCGACAAGTGGGTTTACGACCTCGATGTTGGATCAG-GGTATCCCAGTGGTGCAGCCGCTACTAAGAGGGT-------------------------------------------------------------------------------------------------------------------------------------------CCCCCTGTTA---G-GGACAAGGAGCTGGTATCAGGCACGA-AAATCGGCCCAAAACACCTAGCTATGCCACACCCACAAGGGAACTCAGCAGTGATTAACATT--GAGCATTAGCGCAAGCTTGACTCAGTTAAAGTAATC--AGAGCCGGCTAATCTGGTGCCAGCCGCCGCGGTTACACCACGTGGC--T-CAAATTGACCTCTT--CCGGCGTAAAGCGTGATTAAAGTTAA-ACCTAACTAGAGTTAAACTGAAACTAAGCTGTGACACGCTTGT--TTTCAAGAAGCTCAAAAACGAAAGTTAC-TCTAACATAAACAAC-TTGAATTCACGACAGCTGGGGCACAAACTGGGATTAGATACCCCCACTATGCTCAGC-----CGTAAACTTTTACTTACATCATAATC------GCCAGGG-AACTACGAGCTAAGCTTAA-AACCCAAAGGACTTGACGGTACCCCAT-ATCCCCCTAGAGGAGCCTGTCCTATAATCGATAATCCACGTTTAACCTCACCATTTCTAGT---TTATCAGCCTGTATACCTCCGTCGTCAGCTTACCACGTGAGCGCCAATT-AGTGAGCCTAATGTTAT--TTCACCAACACGTCAGGTCAAGGTGCAGCAAATGAAATGGAAAGAGATGGGCTACACTTTCT-ATTATAGAAGA-AACGAAAAACTACATATGAAA-CCTAGTTGGAAGGCGGATTTAGCAGTAAAAAGGAATCAGCACATCCATTTTAA-CCCGGCACTGGGGTGTGTACACACCGCCCGT--CACCCTCTTCGAAGCAT--TTTAAC--AGTTTTTAACGAGTCAAA--GC-ACTACAG-AAGAGGCAAGTCGTAACATGGTAAGCATACCGGAAGGTGTGCTTGG---------------------------------------AAGTACCGGTTGCACCTCTCTGTGGCGGACCTGCTGTTTGTGTTCACGCTCCCGTTCTGGTCTGTGGATGCCGCCATTGGGTGGTACTTCAAAGACTTCTTGTGTAAAGCCGTCCATGTCATTTACACGGTCAACCTCTACAGCAGCGTCTTAATTTTGGCCTTTATCAGCTTGGATCGGTACTTGGCGATTGTCCATGCCACCAACAGCCAAGGATCTAGGAAACTCTTAGCAGAGAAAATTGTGTATGCTGGTGTGTGGCTTCCAGCGATTTTGTTGACCGTGCCCGACGTTGTATTTGCCAGCGTGTCGGACATTGATGGCAACTTTGTGTGTGACCGCATCTACCCAGTGGAGAACAGAGAACACTGGACCGTTGGMTTCCGTTTCCTCCACATCACAGTTGGACTTGTCTTGCCCGGACTCGTCATTTTAACTTGCTACTGCGTCATCATTTCCAAGTTGTCCCATTCCAAGGGCCATCAAAAACGTAAAGCCTTGAAGACGACTGTGATTCTCATCCTGGCGTTCTTCGCCTGTTGGCTCCCGTACTACATCTGCCTTACCATCGACACCTTTGCTATACTTGGACTCTTGAAGTTTGATTGTTACATGGATAATATGCTTCACAAGTGGATCTCCATCACAGAAGCTTTGGCCTTCTTCCACTGCTGCCTCAACCCCATCTTA------------------------------------------------------------------------------------------------------------------------------------TTTCTTGCTATACACTACACTGCAGATACATCTATAGCATTTTCATCCATTGCCCACATCTGCCGAGACGTTAATAACGGCTGACTTCTTCGCAACCTCCACGCAAACGGCGCCTCATTTTTCTTCATCTGTATTTATCTACACATTGGACGAGGCCTATACTACGGATCCTACCTTTTTAAAGAGACCTGAAATATTGGAGTAATTCTTCTTTTCCTAGTAATAGCCACCGCATTTGTGGGCTATGTCCTCCCATGAGGACAAATATCCTTTTGGGGGGCAACAGTAATTACTAATCTCCTGTCCGCAGCCCCTTATATCGGGACTGAATTAGTTCAATGAATCTGAGGGGGCTTTTCAGTAGACAACGCAACACTCACACGATTCTTT----------------------------------------------------------------------------------------------------------------------------------------------------------------------------------------------------------------------------------------------------------------------------------------------------------------------------------------------------------------------------------------------------------------------------------------------------------------------------------------------------------------------------------------------------------------------------------------------------------------------------------------------------------------------------------------------------------------------------------------------------------------------------------------------------------------------------------------------------------------------------------------------------------------------------------------------------------------------------------------------------------------------------------------------------------------------------------------------------------------------------------------------------------------------------------------------------------------------------------------------------------------------------------------------------------------------------------------------------------------------------------------------------------------------------------------------------------------------------------------------------------------------------------------------------------------------------------------------------------------------------------------------------------------------------------------------------------------------------------------------------------------------------------------------------------------------------------------------------------------------------------------------------------------------------------------------------------------------------------------------------------------------------------------------------------------------------------------------------------------------------------------------------------------------------------------------------------------------------------------------------------------------------------------------ATTAATCCTTATGCCCTATCAGTAATCATTTCCAGCCTCGCACTAGGCACCATCCTAACACTATCTAGCTTCCACTGAATTTTAGCATGAATCGGCCTTGAAATTAATACGCTAGCCATTATTCCCCTAATAACAAAATACCCTCACCCGCGAGCCATTGAAGCTGCAACAAAATACTTTTTGACACAAGCCGCAGCTTCAGCTTTAATTTTATTCTCCAGCACTATTAACGCATATACACTAGGAGAATGAACAATCGACACACTGTCTCACCCTATTTCTGCCACCCTATTATCAATCGCTATTGCAATAAAGCTGGGAGTTGCTCCATTCCACTTCTGACTTCCAGAAGTTCTCCAAGGGTCAACACTTCAAACCGGTTTAATTTTATCAACCTGACAAAAATTCGCCCCAATAGCTCTGCTTCTTCAACTACCTCAATCAGTTAATCTTAACCTATTACTCACATTAGGCCTCCTATCAACAATGGTTGGAGGATGAGGCGGAATTAATCAAACTCAAATTCGTAAAATTCTAGCCTTCTCTTCCATTGCCCATTTAGGCTGAATAATAGTAATCCTAAAAATCTCCCCCCAATTAACACTCTTAAACTTTTTTCTATACATCTTAATAACATCAACCCTCTTCCTCACTTTCATATCCTTGAACACCAAAAACATATACGAATTATCAACCTCTTGATCTAAGACTCCAACCCTTGCAGCTTTTTCACTTCTTTCTCTCCTCTCACTAAGTGGACTACCTCCATTAACAGGGTTTATACCAAAGTGACTTATCGCCCAAGAGATAATCAAACAAAACATGGCCATGTTTGCCCTAATTATTCTCCTATCAACACTTCTTACCTTATTCTTCTATCTACGACTTACTTACGNTATGTCACTCACCTTAGCCCCAAGCCTATCCTCTTCTCCAACATCCTGATTCAACCCCCCCAAAAACATACTAGCCACACTAATGATCTTTTCTCTCCTTCTACTCCCCATTACTCCTATAATCTTAGCCGTAGTTTAGTTTCCCGGGAATGGACACATGCAACCACTCTCTGAAAACGTCAGGAAGTATGTCATGAGCCACTTCCGCTGGAATAAGTTCGGCAGAAGGAATAGCACTGGTAGCGATAGCAACAAT---GCAGGTTACAAACGGGAAGATATAGCCAACTACCCCATATTTAACCTGTTCCCCACTAATGACAACCAAAACACACAAGATGGCAACATGGAAGAAGAAGCTATGGACAGGCAAGACAATAAGAGGTCATACTCTATGGAACACTTCCGATGGGGTAAACCAGTTGGCAAAAAAAGGAGACCTGTTAAGGTTTTCCCAAGCGATGCTGAGGAAGAATCATCGGAAATCTACCCAACAGAGTACAGAAGAGAGTTGTCTGTAGAGTTTGACTACCCCGATACCAACTCCGAAGAAGACATGGACGACAGCATGTTGATGGAAAGCCCAAATAAAAAAGATCGGAAGTATAAAATGCATCATTTTCGATGGGAGGGGCCACCCAAAGACAAGAGATATGGAGGATTCATGACCCCTGAACGCAGTCAGACTC------------------------------------------------------------------------------------------------------------------------------------------------------------------------------------------------------------------------------------------------------------------------------------------------------------------------------------------------------------------------------------------------------------------------------------------------------------------------------------------------------------------------------------------------------------------------------------------------------------------------------------------------------------------------------------------------------------------------------------------------------------------------------------------------------------------------------------------------------------------------------------------------------------------------------------------------------------------------------------------------------------------------------------------------------------------------------------------------------------------------------------------------------------------------------------------------------------------------------------------------------------------------------------------------------------------------------------------------------------------------------------------------------------------------------------------------------------------------------------------------------------------------------------------------------------------------------------------------------------------------------------------------------------------------------------------------------------------------------------------------------------------------------------------------------------------------------------------------------------------------------------------------------------------------------------------------------------------------------------------------------------------------------------------------------------------------------------------------------------------------------------------------------------------------------------------------------------------------------------------------------------------------------------------------------------------------------------------------------------------------------------------------------------------------------------------------------------------------------------------------------------------------------------------------------------------------------------------------------------------------------------------------------------------------------------------------------------------------------------------------------------------------------------------------------------------------------------------------------------------------------------------------------------------------------------------------------------------------------------------------------------------------------------------------------------------------------------------------------------------------------------------------------------------------------------------------------------------------------------------------------------------------------------------------------------------------------------------------
Amietophrynus_latifrons               ----------------------------------------------------------------------------------------------------------------------------------------------------------------------------------------------------------------------------------------------------------------------------------------------------------------------------------------------------------------------------------------------------------------------------------------------------------------------------------------------------------------------------------------------------------------------------------------------------------------------------------------------------------------------------------------------------------------------------------------------------------------------------------------------------------------------------------------------------------------------------------------------------------------------------------------------------------------------------------------------------------------------------------------------------------------------------------------------------------------------------------------------------------------------------------------------------------------------------------------------------------------------------------------------------------GTTTGGTCCTGACCTTGAAGTCAATTATTACTTAACGTACACATGCAAGTATCCGCCCCCCTGTGAGAACGCCCTTTACCCCCTCTTA---G-GGACAAGGAGCTGGTATCAGGCACGA-AAATCTGCCCAAGACACCTAGCCATGCCACACCCACAAGGGTATCCAGCAGTGATTAACATT--GAGCATTAGCGCAAGCTTGACTCAGTTAAAGTATGAACGAGCCGGCCAATACCGGTGCCAGCCGCCGCGGGTACACCTACAGGGGCT-CAAATTGACATCCT--TCGGCGTAAAGCGTGATTAAAGCTAA-TCTTAATTAGAGTTAAACTAAGACTAAGCTGTGACACGCTTGTT-A-TTAGGAGAGCCAAAAACGAAAGTTAC-TCTAACACAAACAAC-TTGAACTCACGACAGCTGGGAAACAAACTGGGATTAGATACCCCACTATGCCCAGCC------GTAAACTTTTTCTTACACCTA-ATC------GCCAGGG-AACTACGAGCAAAGCTTAA-AACCCAAAGGACTTGACGGTACCCTAC-ATCCCTCTAGAGGAGCCTGTCCTGTAATCGATAATCCACGTTTAACCCTACCATTTTTTGCC--AATTCAGCCTGTATACCTCCGTCGTCAGCTTACCACGTGAGCGCTGATT-AGTGGGCCTAATGTCAAC-TTCACCAATACGTCAGGTCAAGGTGCAGCAAACAAAATGGGTAGAGATGGGCTACACTTTCT-AACATAGAAGA-GACGAAAAACTACCTATGAAA-AACAGTTGGAAGGCGGATTTAGCAGTAAAAAGGAGTTAGCACATCCTTTTTAATCACGGTTCTAGGGTGTGTACACACCGCCCGT--CACCCTCTTCGAAGCTT---ATTTA-CAGTTTTTAACA-AACCAC--CGCACAATAG-AAGAGGCAAGTCGTAACATGGTAAGTGTACCGGAAGGTGCACTTGG------------------------------------------------------------------------------------------------------------------------------------------------------------------------------------------------------------------------------------------------------------------------------------------------------------------------------------------------------------------------------------------------------------------------------------------------------------------------------------------------------------------------------------------------------------------------------------------------------------------------------------------------------------------------------------------------------------------------------------------------------------------------------------------------------------------------------------------------------------------------------------------------------------------------------------------------------------------------------------------------------------------------------------------------------------------------------------------------------------------------------------------------------------------------------------------------------------------------------------------------------------------------------------------------------------------------------------------------------------------------------------------------------------------------------------------------------------------------------------------------------------------------------------------------------------------------------------------------------------------------------------------------------------------------------------------------------------------------------------------------------------------------------------------------------------------------------------------------------------------------------------------------------------------------------TCGTAAATCCACCGGCGGGAAGGCTCCCCGCAAGCAGCTGGCCACTAAGGCCGCCAGGAAGAGCGCTCCAGCCACCGGCGGAGTCAAGAAGCCTCACCGCTACCGGCCCGGGACMGTSGCTCTCCGGGAGATCCGCCGTTACCAGAAGTCCACCGAGCTGCTGATCCGGAAGCTGCCCTTCCAGCGCCTGGTCAGAGAGATCGCCCAGGACTTCAAGACCGACCTKCGCTTCCAGAGCTCGGCCGTCATGGCCCTGCAGGAGGCCAGCGAGGCTTACCTGGTCGGCCTCTTCGAGGACACCAACCTCTGCGCCATCCACGCTAAGCGG----------------------------------------------------------------------------------------------------------------------------------------------------------------------------------------------------------------------------------------------------------------------------------------------------------------------------------------------------------------------------------------------------------------------------------------------------------------------------------------------------------------------------------------------------------------------------------------------------------------------------------------------------------------------------------------------------------------------------------------------------------------------------------------------------------------------------------------------------------------------------------------------------------------------------------------------------------------------------------------------------------------------------------------------------------------------------------------------------------------------------------------------------------------------------------------------------------------------------------------------------------------------------------------------------------------------------------------------------------------------------------------------------------------------------------------------------------------------------------------------------------------------------------------------------------------------------------------------------------------------------------------------------------------------------------------------------------------------------------------------------------------------------------------------------------------------------------------------------------------------------------------------------------------------------------------------------------------------------------------------------------------------------------------------------------------------------------------------------------------------------------------------------------------------------------------------------------------------------------------------------------------------------------------------------------------------------------------------------------------------------------------------------------------------------------------------------------------------------------------------------------------------------------------------------------------------------------------------------------------------------------------------------------------------------------------------------------------------------------------------------------------------------------------------------------------------------------------------------------------------------------------------------------------------------------------------------------------------------------------------------------------------------------------------------------------------------------------------------------------------------------------------------------------------------------------------------------------------------------------------------------------------------------------------------------------------------------------------------------------------------------------------------------------------------------------------------------------------------------------------------------------------------------------------------------------------------------------------------------------------------------------------------------------------------------------------------------------------------------------------------------------------------------------------------------------------------------------------------AACTTTTACATCCCCATGTCCAACAAGACTGGGGTGGTGCGAAGCCCATTCGAATACCCTCAGTATTACCTGGCAGAGCCATGGCAGTATTCCGTTTTGTGCGCGTACATGTTCCTGCTCATTCTTCTTGGGTTCCCCATCAACTTCATGACCTTGTACGTCACCATCCAGCACAAGAAGCTCCGGACACCCTTAAACTATATCCTGCTGAACTTGGCCTTTGCCAACCACTTCATGGTCCTGTGTGGATTCACCGTCACAATGTACTCCTCAATGAACGGATACTTCGTCTTCGGTGTAACCGGATGCTATGTTTGTTCTGCCACCTATTCTTCAATGTCAGAGCGGACACCTCGTGTGCAGCAACTGTCGGCCCAAGCTCACATGTTGCCCAACCTGCAGAGGACCCTTGGGATCCATCCGCAACCTGGCAATGGAAAAAGTTGCCAACTCTGTCCTCTTTCCCTGCAAATACGCCTCTTCAGGTTGCGAGGTAACCCTGCCGCACACGGAAAAAGCCGATCACGAAGAGCTGTGCGAATTTCGACCGTACTCGTGCCCCTGCCCTGGCGCATCTTGCAAATGGCAGGGTTCCTTGGATGCCGTCATGCCACATCTCATGCATCAGCATAAATCTATCACGACGTTACAAGGAGAGGATATTGTGTTTCTTGCCACAGACATTAACCTTCCCGGGGCTGTGGACTGGGTC--------------------------------------------------------------------------------------------------------------------------------------------------------------------------------------------------------------------------------------------------------------------------------------------------------------------------------------------------------------------------------------------------------------------------------------------------------------------------------------------------------------------------------------------------------------------------------------------------------------------------------------------------------------------------------------------------------------------------------------------------------------------------------------------------------------------------------------------------------------------------------------------------------------------------------------------------------------------------------------------------------------------------------------------------------------------------------------------------------------------------------------------------------------------------------------------------------------------------------------------------------------------------------------------------------------------------------------------------------------------------------------------------------------------------------------------------------------------------------------------------------------------------------------------------------------------------------------------------------------------------------------------------------------------------------------------------------------------------------
Amietophrynus_lemairii                --------------------------------------------------------------------------------------------------------------------------------------------------------------------------------------------------------------------------------------------------------------------------------------------------------------------------------------------------------------------------------------------------------------------------------------------------------------------------------------------------------------------------------------------------------------------------------------------------------------------------------------------------------------------------------------------------------------------------------------------------------------ATAAGAGGTCCAGCCTGCCCAGTGA-CTCTGTTCAACGGCCGCGGTATCCTAACCGTGCGA-AGGTAGCGTAATCACTTGTTCATTAATTGTGGACTAGTATGAATGGCACCA-CGAGGGTTATACTGTCTCCTTTTTCTAATCAGTGAAACTAA-TCTCTCCGTGAAGAAGCGGGGATAAAATTATAAGACGAGAAGACCCTATGGAGCTTTAAAC---GACCATGAGTTTTTGGTTGGGGTGACCGCGGAGCACAATACAACCTCCATGCTGA---CTGAGACTTACATGTCTAGGCATCAGCATACTGACATTTAT-TGACCCAATATATTTGAACAACGAACCAAGTTACCCTAGGGATAACAGCGCAATCCACTTCAAGAGCTCCTATCGACAAGTGGGTTTACGACCTCGATGTTGGATCAG-GGTATCCCAGTGGTGCAGCCGCTACTAAAGGTTCGTTTGTTCAACGATTAAA--------------------------------------------------------------------------------------------------------------------------------------------------------------------------------------------------------------------------------------------------------------------------------------------------------------------------------------------------------------------------------------------------------------------------------------------------------------------------------------------------------------------------------------------------------------GCCAGGG-AACTACGAGCTAAGCTTAA-AACCCAAAGGACTTGACGGTACCCCAT-ATCCCCCTAGAGGAGCCTGTCCTATAATCGATAATCCACGTTTAACCTCACCACTTCTAGT---TAATCAGCCTGTATACCTCCGTCGTCAGCTTACCACGTGAGCGTGAACT-AGTGAGCCTAATGTTT---TTCACCAACACGTCAGGTCAAGGTGCAGCAAATGAAGCGGGAAGAGATGGGCTACACTTTCT-ATTATAGAAAA-GACGAAAAACTATCTATGAAA-CCTAGTTGGAAGGCGGATTTAGCAGTAAAAAGGAACCAGCATGTCCTTTTTAA-CCCGGCACTGGGGTGTGT-------------------------------------------------------------------------------------------------------------------------------------------------------------------------------------------------------------------------------------------------------------------------------------------------------------------------------------------------------------------------------------------------------------------------------------------------------------------------------------------------------------------------------------------------------------------------------------------------------------------------------------------------------------------------------------------------------------------------------------------------------------------------------------------------------------------------------------------------------------------------------------------------------------------------------------------------------------------------------------------------------------------------------------------------------------------------------------------------------------------------------------------------------------------------------------------------------------------------------------------------------------------------------------------------------------------------------------------------------------------------------------------------------------------------------------------------------------------------------------------------------------------------------------------------------------------------------------------------------------------------------------------------------------------------------------------------------------------------------------------------------------------------------------------------------------------------------------------------------------------------------------------------------------------------------------------------------------------------------------------------------------------------------------------------------------------------------------------------------------------------------------------------------------------------------------------------------------------------------------------------------------------------------------------------------------------------------------------------------------------------------------------------------------------------------------------------------------------------------------------------------------------------------------------------------------------------------------------------------------------------------------------------------------------------------------------------------------------------------------------------------------------------------------------------------------------------------------------------------------------------------------------------------------------------------------------------------------------------------------------------------------------------------------------------------------------------------------------------------------------------------------------------------------------------------------------------------------------------------------------------------------------------------------------------------------------------------------------------------------------------------------------------------------------------------------------------------------------------------------------------------------------------------------------------------------------------------------------------------------------------------------------------------------------------------------------------------------------------------------------------------------------------------------------------------------------------------------------------------------------------------------------------------------------------------------------------------------------------------------------------------------------------------------------------------------------------------------------------------------------------------------------------------------------------------------------------------------------------------------------------------------------------------------------------------------------------------------------------------------------------------------------------------------------------------------------------------------------------------------------------------------------------------------------------------------------------------------------------------------------------------------------------------------------------------------------------------------------------------------------------------------------------------------------------------------------------------------------------------------------------------------------------------------------------------------------------------------------------------------------------------------------------------------------------------------------------------------------------------------------------------------------------------------------------------------------------------------------------------------------------------------------------------------------------------------------------------------------------------------------------------------------------------------------------------------------------------------------------------------------------------------------------------------------------------------------------------------------------------------------------------------------------------------------------------------------------------------------------------------------------------------------------------------------------------------------------------------------------------------------------------------------------------------------------------------------------------------------------------------------------------------------------------------------------------------------------------------------------------------------------------------------------------------------------------------------------------------------------------------------------------------------------------------------------------------------------------------------------------------------------------------------------------------------------------------------------------------------------------------------------------------------------------------------------------------------------------------------------------------------------------------------------------------------------------------------------------------------------------------------------------------------------------------------------------------------------------------------------------------------------------------------------------------------------------------------------------------------------------------------------------------------------------------------------------------------------------------------------------------------------------------------------------------------------------------------------------------------------------------------------------------------------------------------------------------------------------------------------------------------------------------------------------------------------------------------------------------------------------------------------------------------------------------------------------------------------------------------------------------------------------------------------------------------------------------------------------------------------------------------------------------------------------------------------------------------------------------------------------------------------------------------------------------------------------------------------------------------------------------------------------------------------------------------------------------------------------------------------------------------------------------------------------------------------------------------------------------------------------------------------------------------------------------------------------------------------------------------------------------------------------------------------------------------------------------------------------------------------------------------------------------------------------------------------------------------------------------------------------------------------------------------------------------------------------------------------------------------------
Amietophrynus_maculatus               -TTTGGAGCTATAACAACAGTACCGCAAGGGAACGATGAAAT---AAGCAATAAAAAGTAATGGTTACTCCGTGTACCTTTTGCATCATGGTTTAACTAGTCTAATCAAGCAAAACGTA-TTTTAGTTTGCCTCCCCGAAACTAAGTGAGCTACTTCAAGGCAGCTAA-AAGAGCCAACCCGTCTCTGTTGCAAGAGAGTGGGATGACCTTCAAGTAGAGGTGATAGACCTAACGAACTTAGTAATAGCTGGTTACTTAAAAAAAGGATCTAAGTCCAACCTA---TTTAGCGTAATTCAAATAAGGTACAGCCTATTTGAAACAGG-ATACAACCTAAACCAATGGATAA---ACAACTAAGTGGGCCTAAAAGCAGCC-ATCTTTAAAATTGCGTCAAAGCTCAATTGTTGACACGCCT-AAT-ACTTCTACTATTATTTTAATCCTTCACCAATATTAAGTAATTCTATACT---CCTATAGAAAATTTAATGTTAAAACTAGTAACAAGAAGAAGA---CCTTCTCTTAAATGTAAGTGTAAAT----CAAACTAGACAAACTATT-GATGTTTAACATGC-CTGA--GCCCAAAGTAATAACTAAACAAGAAAACCTTACTCTTATTCATGTTAACCTAACACAAGAACATTACAAGAAAGATTAAAAGAAAAAGAAGGAACTCGGCAAATATTAGCCCC-GCCTGTTTACCAAAAACATCGCCTC---ATAAGAGGTCCAGCCTGCCCAGTGA-CTCTGTTCAACGGCCGCGGTATCCTAACCGTGCGA-AGGTAGCGTAATCACTTGTTCTTTAAATGTGGACTAGTATGAATGGCACCA-CGAAGGTTATACTGTCTCCTTTTTCTAATCAGTGAAACTAA-TCTCCCCGTGAAGAAGCGAGGATAAAAATATAAGACTAGAAGACCCTATGGAGCTTGTAAA---GACTACACGTTTTTGGTTGGGGTGACCGCGGAGCATAACACAACCTCCATGTTGA---CTAAGAACTACACCTCTAAGTATCAAAAGATTGACATCCAT-TGACCCAATATATTTGATCAACGAACCAAGTTACCCTAGGGATAACAGCGCAATCCACTTCAAGAGCCCCTATCGACAAGTGGGTTTACGACCTCGATGTTGGATCAG-GGTATCCCAATGGTGCAGCCGCTATTAAAGGTTCG---------------------------------------------------------------------------------------TTACTTAATATACACATGCAAGTATCCGCCCCCCTGTGAGAACGCCCTTCACC-CCTCTTA---G-GAATAAGGAGCTGGTATCAGGCACGA-AAATCGGCCCAAAACACCTAGCTACGCCACACCCACAAGGGAACTCAGCAGTGATTAACATT--GAGCATTAGCGCAAGCTTGACTCAGTTAAAGTAAGT--AGAGCCGGCTAATCTGGTGCCAGCCGCCGCGGTTACACCACGTGGC--T-CAAATTGACTTCCT--CCGGCGTAAAGCGTGATTAAAGTTAA-ACCCAACTAGAGTTAAATTAAAACTAAGCTGTGACACGCTTGTT-AACCAAGAAGCCCATAAACGAAAGTTAC-TCTATTATAATCAAC-TTGAATTCACGACAGCTGGGACACAAACTGGGATTAGATACCCCACTATGCCCAGCC------GTAAACTTTTATTTACACTCAATAT----C-GCCAGGG-AATTACGAGCTAAGCTTAA-AACCCAAAGGACTTGACGGTACCCCAT-ATCCTTCTAGAGGAGCCTGTTCTATAATCGATAATCCACGTTTAACCTCACCATTTTTAGT---TAATCAGCCTGTATACCTCCGTCGTCAGCTTACCACGTGAGCGCAAACT-AGTGAGCCTAATGTTTT--TACACCAATACGTCAGGTCAAGGTGCAGTAAATGAAATGGGAAGAGATGGGCTACACTTTCT-ACTATAGAAGA-AACGAAAAACTACCTATGAAA-TCTAGTTGGAAGGCGGATTTAGCAGCAAAAAGGAATCAGCACGTCCATTTTAA-CTTGGCACTGGGGTGTGTACACACCGCCCGT--CACCCTCTTCGAAGCAT---TTCTA-TAGTCTTTAACA-AAACTT--CGCACAAGAG-AAGAGGCAAGTCGTAACATGGTAAGTATACCGGAAGGTGTACTTGGGTCATGGGCTATCAGAAGAAGTCCAGGACCATGACTGATAAGTACCGGCTTCACCTCTCTGTGGCGGACCTGCTGTTTGTGTTCACGCTCCCGTTCTGGTCTGTGGATGCCGCYATTGGGTGGTACTTTAAAGACTTCTTGTGTAAAGCCGTCCATGTCATTTACACGGTCAACCTCTACAGCAGCGTCTTAATTTTGGCCTTTATCAGCTTGGATCGGTACTTGGCCATTGTCCATGCCACCAACAGCCAAGGATCTAGGAAACTCTTGGCAGAGAAAATTGTRTATGCTGGTGTGTGGCTTCCAGCKATYTTGTTGACCGTGCCCGACGTTGTATTTGCCAGYGTSTCGGACATTGATGGCAACTTTGTGTGTGACCGCATCTACCCAGTGGAGAACAGAGAACACTGGACTGTTGGCTTCCGTTTCCTCCACATCACAGTTGGACTTGTCTTGCCCGGACTTGTCATTTTAACTTGTTAYTGCGTCATCATTTCCAAGTTGTCCCATTCCAAGGGCCATCAAAAACGTAAAGCCTTGAAGACGACTGTSATTCTCATCCTGGCATTCTTCGCCTGTTGGCTCCCGTACTATATCTGCCTTACCATCGACACCTTTGCTATACTTGGACTCTTGAAGTTTGATTGCTACATGGATAATATGCTTCACAAGTGGATCTCCATCACAGAAGCTTTGGCCTTCTTCCACTGCTGCCTCAACCCCATCTTA---------------------------------------------CTCCCATCCCCAGCCAATCTATCATCATTATGAAACTTTGGCTCTCTACTAGGAGTCTGCCTTATTGCCCAGATCGCAACAGGCTTATTTTTAGCCATACATTACACTGCTGATACATCAATAGCATTTTCATCTGTTGCCCACATCTGCCGAGATGTAAACAACGGCTGACTTCTCCGGAATCTCCACGCAAACGGCGCCTCATTTTTCTTTATCTGTATTTATCTTCACATCGGACGAGGTCTTTATTACGGCTCCTACCTATTCAAAGAAACCTGAAATATTGGGGTAATCCTCCTTTTCCTAGTTATAGCCACTGCCTTCGTAGGATATGTTCTTCCATGAGGACAAATATCTTTCTGAGGAGCAACAGTAATCACCAACCTCTTATCCGCAGCCCCGTACATCGGAACTGAACTTGTCCAATGAATCTGGGGAGGCTTTTCTGTTGAT---------------------------------------------------------------------------------------------------------------------------------------------------------------------------------------------------------------------------------------------------------------------------------------------------------------------------------------------------------------------------------------------------------------------------------------------------------------------------------------------------------------------------------------------------------------------------------------------------------------------------------------------------TCGTAAATCCACCGGCGGGAAGGCTCCCCGCAAGCAGCTGGCCACTAAGGCCGCCAGGAAGAGCGCYCCAGCCACCGGCGGAGTCAAGAAGCCTCACCGCTACCGGCCCGGGACCGTCGCTCTCCGGGAGATCCGCCGTTACCAGAAGTCCACCGAGCTGCTGATCSGGAAGCTGCCCTTCCAGCGCCTGGTGAGAGAGATCGCCCAGGACTTCAAGACCGACCTTCGCTTCCAGAGCTCGGCCGTCATGGCCCTGCAGGAGGCCAGCGAGGCTTACCTGGTCGGCCTCTTCGAGGACACCAACCTCTGCGCCATCCACGCCAAGCGG---------------------------------------------------------------------------------------------------------------------------------------------------------------------------------------------------------------------------------------------------------------------------------------------------------------------------------------------------------------------------------------------------------------------------------------------------------------------------------------------------------------------------------------------------------------------------------------------------------------------------------------------------------------------------------------------------------------------------------------------------------------------------------------------------------------------------------------------------------------------------------------------------------------------------------------------------------------------------------------------------------------------------------------------------------------------------------------------------------------------------------------------------------------------------------------------------------------------------------------------------------------------------------------------------------------------------ATTAACCCCTATGCTTTATCAGTATTAATCTCCAGCTTAGCCATAGGTACAATTGTAACTTTATCTAGCTCACACTGAATTTTGGCCTGAATTGGCCTTGAAATCAACACACTAGCCATAATTCCATTAATAACAAAAAACCCTCACCCACGAGCCATTGAAGCCGCAACAAAATACTTTTTAACGCAAGCCGCAGCATCAGCTTTAATCTTATTTTCCAGCACCCTTAATGCATTCTTCCTTGGGGAATGAACAATTTTTACACCAACCCACCCTGCTTCGGCCATCTTTCTGTCAATCGCTATTGCAATAAAACTAGGAGTTGCCCCATTTCACTTTTGATTACCAGAGGTGCTTCAAGGATCAACACTTCAAACAGGCCTAATTCTATCGACTTGACAAAAGCTAGCCCCAATTACCCTGCTTCTCCAACTATCACAGTCAACTAACCTTAATCTCCTGCTCACACTTGGCCTTTTATCAATAATTATAGGAGGTTGGGGAGGCATTAACCAAACCCAAATTCGTAAAGGTTTAGCTTTCTCTTCTATTGCCCATTTAGGGTGAATAATAGTAATCTTAAAAATTTCTCCTCAACTTGCGCTACTAAACTTCTTCTTCTACACTTTACTCACATTAACACTTTTCTTAACCTTTATTTCTCTTAATACCAAAAACATGTATGAGCTATCCACTTCCTGATCCAAAACCCCCACCCTTGCAGCCCTCTCCATGCTTTCCCTCCTCTCACTAAGCGGCCTGCCCCCATTAACAGGTTTTATACCAAAATGACTTATTGCCCACGAGATAATTAAACAAGATATGACCGCCTTCGCCTTAGTGATCCTCTTGTCGACACTTTTAAGCCTATTCTTCTACCTCCGCCTCACGTATTCCTTATCTCTCACGCTAGCCCCAAATCTATCCTCCTCCTACACATCATGATTTTTTCCCCCCAAAAACATGCTAGCCCCACTCATAATTTTTTCTATTCTTCTCCTTCCCATCTCCCCCATAATCACATGCATA-TTTAGTTTCCCGGGAATGGACACATGCAACCACTCTCTGAAAACGTCAGGAAGTATGTCATGAGCCACTTCCGCTGGAATAAGTTCGGCAGAAGGAATAGCACCGGTAGCGATAGCAACAAT---GCAGGTTACAAACGGGAAGATATAGCCAACTACCCCATATTTAACCTGTTCCCCACTAATGACAACCAAAACACACAAGATGGCAACATGGAAGAAGAAGCTATGGACAGGCAAGACAATAAGAGGTCATATTCTATGGAACACTTCCGATGGGGTAAACCAGTCGGCAAAAAAAGGAGACCTGTTAAGGTTTTCCCAAGCGATGCTGAGGAAGAATCATCGGAAATCTACCCAACAGAGTACAGAAGAGAGTTGTCTTTAGAGTTCGACTATCCCGATACCAACTCCGAAGAAGACATGGACGACAGCATGTTGATGGAAAGCCCAAACAAAAAAGATCGGAAGTATAAAATGCATCATTTTCGATGGGAGGGTCCACCCAAAGACAAGAGATATGGAGGATTCATGACCCCTGAGCGCAGTCAGACTC-----------------------------------------CTACCATMCTTTCGAATGGAAACCACCACTGAAGAACGTGTCCACCAGTACAGATGTTGGCATCATTGATGGCTTATCAGGGCTAAATCGATCTGTTGATGAATATCCTGTGGATGCRATCTCCAAAAGGTTTAGATATGATGCTGCTCTGGTTTCAGCTTTGAAAGATTTGGAAGAAAATATTCTCGAAGGTTTAAAGTCCAAAGACCTAGAGGAATACCTTTCTGGTCCATTTATTGTGGTGATTAAAGAATCATGTGATGGTATGGGAGATGTAAGCGAGAAGCATGGCTGTGGACCTGCAGTACCAGAGAAGGCTGTCCGCTTCTCCTTCACTATCATGAACATAAGTGTTACCAACAGCAAAAATGGATCTGTTAGAATTTTTGAGGAGGCTAAACCTAATTCTGAACTTTGCTGCAAACCTGTGTGTTTAATGCTTGCTGATGAATCAGATCATGAAACTTTGACTGCCATCCTGGGTCCTCTAATAGCCGAAAGAGAATCCATGAAATGCAGTGAGCTCCTCTTGGAAATTGGAGGAATACGTAGAAGCTTTAAGTTTGTCTTCCGGGGTACAGGTTATGATGAGAAGTTGGTGCGTGAAGTTGAAGGACTTGAAGCCTCAGGTTCTGTCTATATTTGTACTCTTTGTGATGCCACCCGTCTAGAAGCTTCTCAGAACTTGGTTTTCCATTCCATWACCAGAAGCCACAGTGAGAACTTGCAACGCTATGAAACATGGAGAGCTAATCCCTACCATGAATCTGTGGATGAGCTTCGTGACAGA---------AACTTTTACATCCCCATGTCCAACAAGACTGGGGTGGTGCGAAGCCCCTTCGAATACCCTCAGTATTACCTGGCAGAGCCATGGCAGTATTCCGTTTTGTGCGCGTACATGTTCCTGCTCATTCTTCTTGGGTTCCCCATCAACTTCATGACCTTGTACGTCACCATCCAGCACAAGAAGCTCCGGACACCCTTAAACTATATCCTGCTGAACTTGGCCTTTGCCAACCACTTCATGGTCCTGTGTGGATTCACCGTCACAATGTACTCCTCAATGAACGGATACTTCGTCTTCGGTGTAACCGGATGCTATGTTTGTTCTGCCACCTATTCTTCAATGTCAGAGCGGACACCTCGTGTGCAGCAACTGTCGGCCCAAGCTCACATGTTGCCCAACCTGCAGAGGGCCCTTGGGATCCATCCGCAACCTGGCAATGGAAAAAGTTGCCAACTCTGTCCTCTTCCCCTGCAAATACGCCTCATCAGGTTGCGAGGTAACCCTGCCGCACACGGAAAAAGCAGATCACGAAGAGCTGTGCGAATTTCGACCGTACTCGTGCCCTTGCCCTGGCGCATCTTGCAAATGGCAGGGTTCCTTGGATGCCGTCATGCCACATCTCATGCATCAGCATAAATCCATCACAACGTTACAAGGAGAGGATATTGTGTTTCTTGCCACAGACATTAACCTTCCCGGGGCTGTGGACTGGGTC--------------------------------------------------------------------------------------------------------------------------------------------------------------------------------------------------------------------------------------------------------------------------------------------------------------------------------------------------------------------------------------------------------------------------------------------------------------------------------------------------------------------------------------------------------------------------------------------------------------------------------------------------------------------------------------------------------------------------------------------------------------------------------------------------------------------------------------------------------------------------------------------------------------------------------------------------------------------------------------------------------------------------------------------------------------------------------------------------------------------------------------------------------------------------------------------------------------------------------------------------------------------------------------------------------------------------------------------------------------------------------------------------------------------------------------------------------------------------------------------------------------------------------------------------------------------------------------------------------------------------------------------------------------------------------------------------------------------------------
Amietophrynus_mauritanicus            -ATTGGAGCTATAACTACAGTACCGTAAGGGAACGGTGAAAT---AAGCACTAAAAAGTAATGATTATCACATGTACCTTTTGCATCATGGTTTAACTAGTTTAATCAAGCAAAACGTA-TTTTAGTTTGACCCCCCGAAACTAAGTGAGCTACTTCAAGGCAGCTGA-AAGAGCTAACCCGTCTCTGTTGCAAAAGAGTGGGATGACCTTCAAGTAGCGGTGATAGACCTAACGAACTTAGTGATAGCTGGTTACTCAAGAAAAGGATCTAAGTCCAACCTA---TTTAACGTAATTCAAATAAGGTACAGCCTATTTGAAACAGG-ATACAACCTAGTCCAATGGATAA---ACAACCAAGTGGGCCTAAAAGCAGCC-ATCTTTAAAATTGCGTCAAAGCTTAATTGTCTAAACGCCT--AATTCCATAATTTATATATTAATCCTCCATCAGTACTGAGTAATTCTATAAA---AATATAGAAAATTTTATGTTAAAACTAGTAATAAGAAGAAGA--CCCTTCTCTTAAATGTAAGTGTAAAT----CAGCTAGGACAAACCACT-GATACTTAGCATAT-ATGA--ACCAAAAGTAATAACCCATCAAGAAAACCTTACTTACATCTATGTTAACCTAACACAAGAACATTATAAGAAAGATTAAAAGAAAAAGAAGGAACTCGGCAAATATTAACCTC-GCCTGTTTACCAAAAACATCGCCTC---ATAAGAGGTCCAGCCTGCCCAGTGA-CTCTGTTCAACGGCCGCGGTATCCTAACCGTGCGA-AGGTAGCGTAATCACTTGTTCTTTAATTGTGGACTAGTATGAATGGCACCA-CGAGGGTTATACTGTCTCCTTTTTCTAATCAGTGAAACTAA-TCTCCCCGTGAAGAAGCGGGGATAAAAATATAAGACGAGAAGACCCTATGGAGCTTTAAAC---GACTATAAGTTTTTGGTTGGGGTGACCGCGGAGCATAATAAAACCTCCATGCTGA---CTAAGACCTACATGTCTAAGCATCAGCACACTGACATTCAT-TGACCCAATACAATTGAGCAACGAACCAAGTTACCCTAGGGATAACAGCGCAATCCACTTCAAGAGCTCCTATCGACAAGTGGGTTTACGACCTCGATGTTGGATCAG-GGTATCCCAGTGGTGCAGCC-------------------------------------------------------------------------------------------------------------------------------------------------------------------------------------------------------------------------------------------------------------------------------------------------------------------------------------------------------------------------------------------------------------------------------------------------------------------------------------------------------------------------------------------------GCCCAGCC------GTAAACTTTTACTTACACCTAGATC------GCCAGGG-AACTACGAGCTAAGCTTAA-AACCCAAAGGACTTGACGGTACCCCAT-ATCCCCCTAGAGGAGCCTGTCCTATAATCGATAATCCACGTTTAACCTCACCACTTCTAGT---TAATCAGCCTGTATACCTCCGTCGTCAGCTTACCACGTGAGCGCCAAAT-AGTGAGCCTAATGTTAT--TCCACCAATACGTCAGGTCAAGGTGCAGCATATGAAGTGGAAAGAGATGGGCTACACTTTCT-ACCATAGAAGA-AACAAAAAACTACTTATGAAA-CCTAGTTGGAAGGCGGATTTAGCAGTAAAAAGGAATCAGCACGTCCTTTTTAA-CCCGGCACTGGGGTGTGTACACACCGCCCGT--CACCCTCTTCAAAGC-A-CCTTATTA--GTCCGTAACAAACTACA--GC-ATTACAG-AAGAGGCAAGTCGTAACATGGTAAGTATACCGGAAGGTGTGCTTGG---------------------------------------------CGGTTGCACCTCTCTGTGGCAGACCTGCTGTTTGTGTTCACGCTGCCATTCTGGTCTGTGGATGCCGCCATTGGTTGGTACTTTAAAGACTTCTTGTGTAAAGCCGTCCATGTCATTTACACAGTCAACCTCTACAGCAGCGTCTTAATTTTGGCCTTTATCAGCTTGGATCGGTACTTGGCGATTGTCCATGCCACCAACAGCCAAGGCTCTAGGAAACTCTTGGCAGAGAAAATTGTGTATGCTGGTGTGTGGCTTCCAGCTATTTTGTTGACCGTGCCCGATGTTGTATTTGCCAGCGTGTCAGACATTGATGGCAACTTTGTGTGTGACCGCATCTACCCAGTGGAGAACAGAGAACACTGGACTGTTGGCTTCCGTTTCCTCCACATAACAGTTGGACTTGTCTTGCCCGGACTCGTCATTTTAACTTGCTACTGCGTCATCATTTCCAAGTTGTCCCATTCAAAGGGCCATCAAAAACGTAAAGCCTTGAAGACGACTGTGATTCTCATCCTGGCATTCTTCGCCTGTTGGCTCCCGTACTATATCTGCCTTACCATCGACACCTTTGGTTTACTTGGACTCTTGAAGTTTGATTGTTACATGGATAATATGCTTCACAAGTGGATCTCCATCACAGAAGCTTTGGCCTTCTTCCACTGCTGCCTCAACCCCATCTTATAC----------------------------------------------------------------------------------------------------------------------------------------------------------------------------------------------------------------------------------------------------------------------------------------------------------------------------------------------------------------------------------------------------------------------------------------------------------------------------------------------------------------------------------------------------------------------------------------------------------------------------------------------------------------------------------------------------------------------------------------------------------------------------------------------------------------------------------------------------------------------------------------------------------------------------------------------------------------------------------------------------------------------------------------------------------------------------------------------------------------------------------------------------------------------------------------------------------------------------------------------------------------------------------------------------------------------------------------------------------------------------------------------------------------------------------------------------------------------------------------------------------ATAACATCCCAAGAGAAAGAGATAACCATAAAGAAACCAAATGGTGAAACTACAAAGACAACAGTGAGGATATGGAATGAGACTGTGTCCAACTTGACCCTTATGGCTCTTGGTTCGTCTGCTCCTGAAATTCTTCTTTCTGTGATTGAAGTATGCGGCCATAACTTTGAGGCTGGAGACCTTGGTCCCAGCACAATTGTAGGCAGTGCCGCTTTCAATATGTTCATCATTATTGCTCTTTGCGTCTATGTGGTACCTGATGGAGAAACCAGGAGGATTAAGCATCTTCGAGTCTTCTTTGTAACCGCAGCCTGGAGCATATTTGCCTACACTTGGCTCTATATGATCTTGTCTGTTATTTCACCTGGTATTGTAGAAGTCTGGGAAGGTTTACTCACTTTTTTCTTCTTTCCTATCTGTGTTTTGTTTGCTTGGGTTGCAGACAGGAGGTTGCTGTTTTACAAATATGTCTATAAGAGATACCGGGCTGGAAAGCAGAGGGGAATGATCATTGAAACAGAAGGAGATAGACCATCCTCCAAAGCCGATATTGAGATGGATGGTAAGGCTCTTAACTCTCACACAGAAAACTTCCTTGATGGCTCTTTAGTTATGGAAATTGATGAAAAGGACCAAGATGATGAGGAGGCAAGAAGAGAAATGGCTCGCATTCTGAAGGAACTGAAACAAAAACACCCTGAGAAAGAAATGGAGCAGTTGATTGAGCTGGCTAACTATCAAGTTTTAAGCCAGCAGCAAAAAAGCAGAGCATTTTACCGCATCCAAGCTACACGTTTAATGACTGGTGCTGGCAATATTTTAAAAAGGCATGCAGCAGATCAAGCAAGGAAAGCTGTCAGTATGCATGAGGTTAATAATGACATTATAGAAAATGATCCAGTCAGCAAGATTTACTTTGAGCAAGCAACTTACCAATGCCTAGAGAACTGTGGAACAGTGGCGCTAACAATTGTTCGCCGGGGTGGTGATTTAACCAACACAGTGTTTGTGGAATTCAGAACAGAAGATGGCACAGCAAATGCTGGATCTGATTATGAATTTACCGAAGGAACGGTTGTGTTCAAGCCCGGTGAGACACAAAAAGAGATTAAGGTTGGCATTATTGATGACGACATCTTTGAGGAAGATGAAAACTTTCTGGTCCATCTTAGCAACATACGAGTTAACTCTGAAACCGCAGATGTAAATTTCGAGTCCAATCACGTAACATCACTTGCATGTCTTGGATCACCCTCTACAGCCACAGTAACCATC--------------------------------------------------------------------------------------------------------------------------------------------TCCTCATCCACGAGCTATTGAAGCCGCAACAAAGTATTTCTTAACACAAGCCGCAGCCTCAGCCTTAATCCTATTCTCTAGCACACTTAATGCTTATATACTTGGAGAATGAACAATTGACACACCAACTCACTATATCTCAGCCACTCTTCTATCAATCGCTATTATAATAAAACTGGGAATTGCCCCATTTCACTTCTGACTCCCAGAAGTACTTCAAGGCTCAACGCTCCAAACAGGTTTGATTTTATCAACTTGACAGAAACTAGCCCCAATAGCTCTACTCCTTCAACTGTCTCAATCAGTAAACCTTAACCTACTCCTTACATTTGGCCTATTATCAACTGTAATTGGAGGCTGAGGCGGCATTAACCAAACTCAAATCCGTAAAGTGCTGGCTTTCTCTTCCATCGCCCATTTAGGATGAATAGTAGCAATCTTAAAAATTGCCCCTCAATTAACACTTCTAAATTTCTTCCTTTACCTCCTAATAACATCAACACTCTTTTTAACCTTTATATCACTGAACACAAAAAATATGTATGAGTTGTCTATCTCTTGATCCAAAACTCCAACTCTTGCAGCCCTCTCTCTACT--------------------------------------------------------------------------------------------------------------------------------------------------------------------------------------------------------------------------------------------------------------------------------------------------------------------------------------------------------------------------------------------------------------------------------------------------------------------------------------------------------------------------------------------------------------------------------------------------------------------------------------------------------------------------------------------------------------------------------------------------------------------------------------------------------------------------------------------------------------------------------TTGCATGCTCTTAGAAACGCAGAGAAAGCCCTACTACCAGGCTACCATCCTTTCGAATGGAAACCACCACTGAAGAACGTGTCCACCAGTACAGATGTTGGAATCATTGATGGCCTATCAGGGCTAAATCGATCTGTTGATGAATATCCTGTTGATGCGATCTCCAAAAGGTTTAGATATGATGCTGCTCTGGTTTCAACTTTGAAAGATTTGGAAGAAAATATCCTCGAAGGTTTAAAGTCAAAAGACCTAGAGGAATACCTTTCTGGTCCATTTATTGTGGTGATTAAAGAATCATGTGATGGTATGGGAGATGTAAGCGAGAAGCATGGCTGTGGACCTGCAGTACCAGAGAAGGCTGTCCGCTTCTCCTTCACCATCATGAACATAAGTGTTACCAACAGCAAAAATGGATCTGTTAGAATTTTTGAGGAGGCTAAACCCAATTCTGAACTTTGCTGCAAACCTGTGTGTTTAATGCTTGCTGACGAATCAGATCATGAAACTCTGACTGCCATCCTGGGTCCTCTGATAGCCGAAAGAGAATCCATGAAATGCAGTGAGCTCCTCTTGGAAATTGGAGGAATACGTAGAAGCTTTAAGTTTATCTTCCGGGGTACAGGTTATGATGAGAAGTTGGTGCGTGAAGTTGAAGGACTTGAAGCCTCAGGTTCTGTCTATATTTGTACTCTTTGTGATGCCACCCGTCTAGAAGCTTCTAAGAACTTAGTTTTCCATTCCATTACCAGAAGCCACAGTGAGAACTTGCAACGCTATGAAACATGGAGAGCTAATCCCCACCATGAATCTGTTGATGAGCTTCGTGAC------------------------------------------------------------------------------------------------------------------------------------------------------------------------------------------------------------------------------------------------------------------------------------------------------------------------------------------------------------------------------------------------------------------------------------------------------------------------------------------------------------------------------------------------------------------------------------------------------------------------------------------------------------------------------------------------------------------------------------------------------------------------------------------------------------------------------------------------------------------------------------------------------------------------------------------------------------------------------------------------------------------------------------------------------------------------------------------------------------------------------------------------------------------------------------------------------------------------------------------------------------------------------------------------------------------------------------------------------------------------------------------------------------------------------------------------------------------------------------------------------------------------------------------------------------------------------------------------------------------------------------------------------------------------------------------------------------------------------------------------------------------------------------------------------------------------------------------------------------------------------------------------------------------------------------------------------------------------------------------------------------------------------------------------------------------------------------------------------------------------------------------------------------------------------------------------------------------------------------------------------------------------------------------------------------------------------------------------------------------------------------------------------------------------------------------------------------------------------------
Amietophrynus_pantherinus             --------------------------------------------------------------------------------------------------------------------------------------------------------------------------------------------------------------------------------------------------------------------------------------------------------------------------------------------------------------------------------------------------------------------------------------------------------------------------------------------------------------------------------------------------------------------------------------------------------------------------------------------------------------------------------------------------------------------------------------------------------------ATAAGAGGTCCAGCCTGCCCAGTGA-CTTTGTTCAACGGCCGCGGTATCCTAACCGTGCGA-AGGTAGCGTAATCACTTGTTCTTTAATTGTGGACTAGTATGAATGGCATCA-CGAGGGTTATACTGTCTCCTTTTTCTAATCAGTGAAACTAA-TCTCCCCGTGAAGAAGCGGGGATAAAAATATAAGACGAGAAGACCCTATGGAGCTTTAAAC---GACTATGAGTTTTTGGTTGGGGTGACCGCGGAGCAAAATACAACCTCCATGCTGA---CCAAGACCTACATGTCTAAGCATCAGCACACTGACATTTAT-TGACCCAATATACTTGAGCAACGAACCAAGTTACCCTAGGGATAACAGCGCAATCCACTTCAAGAGCTCCTATCGACAAGTGGGTTTACGACCTCGATGTTGGATCAG-GGTGTCCCAGTGGTGCAGCCGCTACTAAAGGTTCGTTTGTTCAACGATTAAA--------------------------------------------------------------------------------------------------------------------------------------------------------------------------------------------------------------------------------------------------------------------------------------------------------------------------------------------------------------------------------------------------------------------------------------------------------------------------------------------------------------------------------------------------------------GCCAGGG-AACTACGAGCCAAGCTTAA-AACCCAAAGGACTTGACGGTACCCCAT-ATCCCCCTAGAGGAGCCTGTCCTATAATCGATAATCCACGTTTTACCTCACCATTTTTAGT---TAATCAGCCTGTATACCTCCGTCGTCAGCTTACCACGTGAGCGTAAATT-AGTGAGCCTAATGTTTT--TTCACCAACACGTCAGGTCAAGGTGCAGCAAATGAAATGGAAAGAGATGGGCTACACTTTCT-ATTATAGAAAA-AACGAAAAACTACCTATGAAA-TCTAGTTGGAAGGCGGATTTAGCAGTAAAAAGAAATCAGCATGTTCATTTTAA-CTCGGCACTGGGGTGTGT-----------------------------------------------------------------------------------------------------------------------------------------------------------------------------------------------------------------------------------------------------------------------------------------------------------------------------------------------------------------------------------------------------------------------------------------------------------------------------------------------------------------------------------------------------------------------------------------------------------------------------------------------------------------------------------------------------------------------------------------------------------------------------------------------------------------------------------------------------------------------------------------------------------------------------------------------------------------------------------------------------------------TTGTTCCTAGCAATACACTATACGGCTGACACATCAATAGCATTTTCATCCATTGCACATATCTGCCGAGATGTAAATAATGGATGGCTTCTGCGTAATCTTCACGCAAATGGCGCCTCATTTTTCTTTATCTGCATTTACCTTCATATTGGCCGAGGTTTATACTATGGTTCTTATCTCTTCAAAGAAACTTGAAACATCGGAGTAGTCCTTCTTTTCTTGGTCATAGCTACAGCATTTGTCGGCTACGTTCTCCCATGAGGACAAATATCTTTTTGAGGCGCAACAGTAATTACTAATTTACTCTCTGCAGCCCCTTATATTGGAACTGAGCTAGTCCAATGAATTTGAGGAGGCTTCTCAGTAGACAACGCAACTCTCACACGATTTTTCACATTTC---------------------------------------------------------------------------------------------------------------------------------------------------------------------------------------------------------------------------------------------------------------------------------------------------------------------------------------------------------------------------------------------------------------------------------------------------------------------------------------------------------------------------------------------------------------------------------------------------------------------------------------------------------------------------------------------------------------------------------------------------------------------------------------------------------------------------------------------------------------------------------------------------------------------------------------------------------------------------------------------------------------------------------------------------------------------------------------------------------------------------------------------------------------------------------------------------------------------------------------------------------------------------------------------------------------------------------------------------------------------------------------------------------------------------------------------------------------------------------------------------------------------------------------------------------------------------------------------------------------------------------------------------------------------------------------------------------------------------------------------------------------------------------------------------------------------------------------------------------------------------------------------------------------------------------------------------------------------------------------------------------------------------------------------------------------------------------------------------------------------------------------------------------------------------------------------------------------------------------------------------------------------------------------ATTAATCCCTATGCTCTATCAATTATAATCTCTAGCTTAGCCCTAGGTACTATCCTTACGTTATCTAGTTTCCACTGAATTTTAGCATGAATTGGTCTTGAGATTAATACATTAGCTATTATTCCAATAATAACAAAAAACCCTCACCCACGAGCTATCGAAGCTGCAACAAAATATTTTTTAACACAAGCTGCAGCGTCAGCTTTGATCTTATTTTCTACCACGCTTAACGCATTTACACTTGGAGAATGAGCTATTAATTCACCAACCCACCCAATCTCAGCTATTCTTTTATCAATCGCTATTGCAATAAAATTAGGAGTTGCCCCATTTCACTTTTGATTGCCAGAAGTTCTCCAAGGGTCTACACTTCAAACAGGCCTAATTTTGTCTACTTGACAAAAACTAGCCCCAATAGCCCTGCTTCTTCAATTGTCTCAATCAGTAAATCTCAACTTACTCCTTACACTAGGTCTTTTATCAACTGTAGTTGGGGGGTGAGGCGGCATTAACCAAACTCAAATTCGTAAATTACTAGCCTTCTCTTCTGTAGCTCACTTGGGATGAATAATCGCAATCTTAAAAATCTCCCCTCAGCTTACGCTCCTAAATTTTTTTCTTTACATTTTAATAACATCAACACTTTTCTTAACCTTTATGTCATTGAATACAAAAAATATATACGAATTATCCACCTCCTGGTCTAAAACTCCAGCCCTTTCGGCATTCTCTATGCTGTCTCTACTTTCACTAAGTGGTTTACCTCCACTAACTGGATTTATGCCAAAATGATTGATTGCCCAAG------------------------------------------------------------------------------------------------------------------------------------------------------------------------------------------------------------------------------------------------------------------------------------------------------------------------------------------------------------------------------------------------------------------------------------------------------------------------------------------------------------------------------------------------------------------------------------------------------------------------------------------------------------------------------------------------------------------------------------------------------------------------------------------------------------------------------------------------------------------------------------------------------------------------------------------------------------------------------------------------------------------------------------------------------------------------------------------------------------------------------------------------------------------------------------------------------------------------------------------------------------------------------------------------------------------------------------------------------------------------------------------------------------------------------------------------------------------------------------------------------------------------------------------------------------------------------------------------------------------------------------------------------------------------------------------------------------------------------------------------------------------------------------------------------------------------------------------------------------------------------------------------------------------------------------------------------------------------------------------------------------------------------------------------------------------------------------------------------------------------------------------------------------------------------------------------------------------------------------------------------------------------------------------------------------------------------------------------------------------------------------------------------------------------------------------------------------------------------------------------------------------------------------------------------------------------------------------------------------------------------------------------------------------------------------------------------------------------------------------------------------------------------------------------------------------------------------------------------------------------------------------------------------------------------------------------------------------------------------------------------------------------------------------------------------------------------------------------------------------------------------------------------------------------------------------------------------------------------------------------------------------------------------------------------------------------------------------------------------------------------------------------------------------------------------------------------------------------------------------------------------------------------------------------------------------------------------------------------------------------------------------------------------------------------------------------------------------------------------------------------------------------------------------------------------------------------------------------------------------------------------------------------------------------------------------------------------------------------------------------------------------------------------------------------------------------------------------------------------------------------------------------------------
Amietophrynus_pardalis                --------------------------------------------------------------------------------------------------------------------------------------------------------------------------------------------------------------------------------------------------------------------------------------------------------------------------------------------------------------------------------------------------------------------------------------------------------------------------------------------------------------------------------------------------------------------------------------------------------------------------------------------------------------------------------------------------------------------------------------------------------------ATAAGAGGTCCAGCCTGCCCAGTGA-CTTTGTTCAACGGCCGCGGTATCCTAACCGTGCGA-AGGTAGCGTAATCACTTGTTCTTTAATTGTGGACTAGTATGAATGGCATCA-CGAGGGTTATACTGTCTCCTTTTTCTAATCAGTGAAACTAA-TCTCCCCGTGAAGAAGCGGGGATAAAAATATAAGACGAGAAGACCCTATGGAGCTTTAAAC---GACTATGAGTTTTTGGTTGGGGTGACCGCGGAGCAAAATACAACCTCCATGCTGA---CCAAGACCTACATGTCTAAGCATCAGCACACTGACATTTAT-TGACCCAATATACTTGAGCAACGAACCAAGTTACCCTAGGGATAACAGCGCAATCCACTTCAAGAGCTCCTATCGACAAGTGGGTTTACGACCTCGATGTTGGATCAG-GGTGTCCCAGTGGTGCAGCCGCTACTAAAGGTTCGTTTGTTCAACGATTAAA--------------------------------------------------------------------------------------------------------------------------------------------------------------------------------------------------------------------------------------------------------------------------------------------------------------------------------------------------------------------------------------------------------------------------------------------------------------------------------------------------------------------------------------------------------------GCCAGGG-AACTACGAGCCAAGCTTAA-AACCCAAAGGACTTGACGGTACCCCAT-ATCCCCCTAGAGGAGCCTGTCCTATAATCGATAATCCACGTTTAACCTTACCATTTTTAGT---TAATCAGCCTGTATACCTCCGTCGTCAGCTTACCACGTGAGCGTAAATT-AGTGAGCCTAATGTTT---TTCACCAACACGTCAGGTCAAGGTGCAGCAAATGAAATGGAAAGAGATGGGCTACACTTTCT-ATTATAGAAAA-AACGAAAAACTACCTATGAAA-TCTAGTTGGAAGGCGGATTTAGCAGTAAAAAGAAATCAGCATGTTCATTTTAA-CTCGGCACTGGGGTGT-------------------------------------------------------------------------------------------------------------------------------------------------------------------------------------------------------------------------------------------------------------------------------------------------------------------------------------------------------------------------------------------------------------------------------------------------------------------------------------------------------------------------------------------------------------------------------------------------------------------------------------------------------------------------------------------------------------------------------------------------------------------------------------------------------------------------------------------------------------------------------------------------------------------------------------------------------------------------------------------------------------------TTGTTCCTAGCAATACACTATACGGCTGACACATCAATAGCATTTTCATCCATTGCACATATTTGCCGAGATGTAAATAATGGATGGCTTCTGCGTAATCTTCACGCAAATGGCGCCTCATTTTTCTTTATCTGCATTTACCTTCATATTGGCCGAGGTTTATATTACGGTTCTTATCTTTTCAAAGAAACTTGAAACATCGGAGTAGTCCTTCTTTTCTTGGTCATAGCTACAGCATTTGTTGGCTACGTTCTCCCATGGGGACAAATATCTTTCTGAGGCGCAACAGTAATTACTAATTTACTCTCTGCAGCCCCTTATGTTGGGACTGAACTAGTCCAATGAATTTGAGGAGGCTTCTCAGTAGACAACGCAACTCTCACACGATTTTTCACATTTC----------------------------------------------------------------------------------------------------------------------------------------------------------------------------------------------------------------------------------------------------------------------------------------------------------------------------------------------------------------------------------------------------------------------------------------------------------------------------------------------------------------------------------------------------------------------------------------------------------------------------------------------------------------------------------------------------------------------------------------------------------------------------------------------------------------------------------------------------------------------------------------------------------------------------------------------------------------------------------------------------------------------------------------------------------------------------------------------------------------------------------------------------------------------------------------------------------------------------------------------------------------------------------------------------------------------------------------------------------------------------------------------------------------------------------------------------------------------------------------------------------------------------------------------------------------------------------------------------------------------------------------------------------------------------------------------------------------------------------------------------------------------------------------------------------------------------------------------------------------------------------------------------------------------------------------------------------------------------------------------------------------------------------------------------------------------------------------------------------------------------------------------------------------------------------------------------------------------------------------------------------------------------------------------------------------------------------------------------------------------------------------------------------------------------------------------------------------------------------------------------------------------------------------------------------------------------------------------------------------------------------------------------------------------------------------------------------------------------------------------------------------------------------------------------------------------------------------------------------------------------------------------------------------------------------------------------------------------------------------------------------------------------------------------------------------------------------------------------------------------------------------------------------------------------------------------------------------------------------------------------------------------------------------------------------------------------------------------------------------------------------------------------------------------------------------------------------------------------------------------------------------------------------------------------------------------------------------------------------------------------------------------------------------------------------------------------------------------------------------------------------------------------------------------------------------------------------------------------------------------------------------------------------------------------------------------------------------------------------------------------------------------------------------------------------------------------------------------------------------------------------------------------------------------------------------------------------------------------------------------------------------------------------------------------------------------------------------------------------------------------------------------------------------------------------------------------------------------------------------------------------------------------------------------------------------------------------------------------------------------------------------------------------------------------------------------------------------------------------------------------------------------------------------------------------------------------------------------------------------------------------------------------------------------------------------------------------------------------------------------------------------------------------------------------------------------------------------------------------------------------------------------------------------------------------------------------------------------------------------------------------------------------------------------------------------------------------------------------------------------------------------------------------------------------------------------------------------------------------------------------------------------------------------------------------------------------------------------------------------------------------------------------------------------------------------------------------------------------------------------------------------------------------------------------------------------------------------------------------------------------------------------------------------------------------------------------------------------------------------------------------------------------------------------------------------------------------------------------------------------------------------------------------------------------------------------------------------------------------------------------------------------------------------------------------------------------------------------------------------------------------------------------------------------------------------------------------------------------------------------------------------------------------------------------------------------------------------------------------------------------------------------------------------------------------------------------------------------------------------------------------------------------------------------------------------------------------------------------------------------------------------------------------------------------------------------------------------------------------------------------------------------------------------------------------------------------------------------------------------------------------------------------------------------------------------------------------------------------------------------------------------------------------------
Amietophrynus_pentoni_MVZ_249297      --------------------------------------------------------------------------------------------------------------------------------------------------------------------------------------------------------------------------------------------------------------------------------------------------------------------------------------------------------------------------------------------------------------------------------------------------------------------------------------------------------------------------------------------------------------------------------------------------------------------------------------------------------------------------------------------------------------------------------------------------------------ATGAGAGGTCCAGCCTGCCCAGTGA-CTCTGTTCAACGGCCGCGGTATCCTAACCGTGCGA-AGGTAGCGTAATCACTTGTTCTTTAATTGTGGACTAGTATGAATGGCATCA-CGAAGGTTATACTGTCTCCTTTTTCTAATCAGTGAAACTGA-TCTCCCCGTGAAGAAGCGGGGATAAAGATATAAGACGAGAAGACCCTATGGAGCTTTAAAC---GACTATAAGTTTTTGGTTGGGGTGACCACGGAGCATAATGCAACCTCCATGTTGA---CTAAGACCCACAAGTCTAAGCATCAGAATACTGACATCCAT-TGACCCAATACAATTGAGCAACGAACCAAGTTACCCTAGGGATAACAGCGCAATCCACTTCAAGAGCCCCTATCGACAAGTGGGTTTACGACCTCGATGTTGGATCAG-GGTTTCCCAGTGGTGCAGCCGCTACTAAAGGTTCGTTTGTTCAACGATTAAAACCCTACG----------------------------------------------------------------------------------------------------------------------------------------------------------------------------------------------------------------------------------------------------------------------------------------------------------------------------------------------------------------------------------------------------------------------------------------------------------------------------------------------------------------------------------------------------------------------------------------------------------------------------------------------------------------------------------------------------------------------------------------------------------------------------------------------------------------------------------------------------------------------------------------------------------------------------------------------------------------------------------------------------------------------------------------------------------------------------------------------------------------------------------------------------------------------------------------------------------------------------------------------------------------------------------------------------------------------------------------------------------------------------------------------------------------------------------------------------------------------------------------------------------------------------------------------------------------------------------------------------------------------------------------------------------------------------------------------------------------------------------------------------------------------------------------------------------------------------------------------------------------------------------------------------------------------------------------------------------------------------------------------------------------------------------------------------------------------------------------------------------------------------------------------------------------------------------------------------------------------------------------------------------------------------------------------------------------------------------------------------------------------------------------------------------------------------------------------------------------------------------------------------------------------------------------------------------------------------------------------------------------------------------------------------------------------------------------------------------------------------------------------------------------------------------------------------------------------------------------------------------------------------------------------------------------------------------------------------------------------------------------------------------------------------------------------------------------------------------------------------------------------------------------------------------------------------------------------------------------------------------------------------------------------------------------------------------------------------------------------------------------------------------------------------------------------------------------------------------------------------------------------------------------------------------------------------------------------------------------------------------------------------------------------------------------------------------------------------------------------------------------------------------------------------------------------------------------------------------------------------------------------------------------------------------------------------------------------------------------------------------------------------------------------------------------------------------------------------------------------------------------------------------------------------------------------------------------------------------------------------------------------------------------------------------------------------------------------------------------------------------------------------------------------------------------------------------------------------------------------------------------------------------------------------------------------------------------------------------------------------------------------------------------------------ATTAACCCCTATGCCCTATCTATAATCACCTCCAGCCTAGCCCTGGGCACCATTTTAACACTCTCAAGCTTCCACTGAATCTTAGCGTGGATTGGACTAGAAATTAATACACTGGCCATTATCCCAATAATAACAAAAACCCCACACCCACGAGCCATTGAGGCCGCAACAAAATATTTTCTTACACAAGCCGCAGCATCAGCCCTAATCCTATTTTCTAGTACTCTTAACGCCTATATTATTGGAGAATGAGCAATTAACACACCGACCCACCCAATCCCAGCCACCTTACTATCCGTCGCAATCGCCATAAAACTAGGAGTCGCCCCATTTCACTTCTGACTCCCAGAAGTTCTTCAAGGATCTACCCTTCAAACTGGACTAATCCTATCCACATGACAAAAACTAGCCCCCATGGCCCTACTTCTTCAACTCTCACAATCAGTCAACCTCAACCTCCTGCTAGCACTAGGTCTTCTATCCACCATCATCGGAGGTTGGGGGGGCATCAACCAAACTCAAATCCGCAAAATCCTAGCCTTCTCATCTATTGCCCATCTTGGCTGAATGATAGCAGTCTTAAAAATCTCCCCTCAACTCACACTATTAAACTTTTTTTTGTATATTCTAATAACAGCAACACTTTTCTTAACATTTATATCATTAAACACAAAAAATATGTATGAATTATCAACCTCTTGATCAAAAACCCCAACCCTTGCAGCACTATCACTCCTATCACTACTTTCTCTAAGCGGCCTGCCCCCACTCACAGGATTCATACCTAAGTGATTAATTGCCCAAGAAATAATTAAACAAAACATAGTAATATTCGCCCTAGTAATTCTTCTATCCACGCTCCTCAGCCTATTCTTCTACCTCCGCCTGACGTATTCTATATCCCTCACACTGGCACCAAGCCTACCTTCTTCCTCAACAACATGATTTAACCCCCCTAAAAACACTCTGGCTGCCCCTATAACCCTGTCACTTCTCCT-----------------------------------------------------------------------------------------------------------------------------------------------------------------------------------------------------------------------------------------------------------------------------------------------------------------------------------------------------------------------------------------------------------------------------------------------------------------------------------------------------------------------------------------------------------------------------------------------------------TTGCATGCTCTTAGAAATGCAGAGAAAGCCCTGCTACCAGGCTACCATCCTTTCGAATGGAAACCACCACTGAAGAATGTGTCCACCAGTACAGATGTTGGCATCATTGATGGCCTATCAGGGCTAAATCGATCTGTCGATGAATATCCTGTTGATGCGATTTCCAAAAGGTTTAGATATGATGCTGCTCTGGTTTCAGCTTTGAAAGATATGGAAGAAAATATCCTTGAAGGTTTAAAGTCCAAAGACCTAGAGGAATACCTTTCTGGTCCATTTATTGTGGTGATTAAAGAATCATGTGATGGTATGGGAGATGTAAGCGAGAAGCATGGCTGCGGACCTGCAGTACCAGAGAAGGCTGTGCGCTTCTCCTTCACCATCATGAACATAAGTGTTGCCAACAGCAAAAATGGATCCGTTAGAATTTTTGAGGAGGCTAAACCCAATTCTGAACTTTGCTGCAAACCCGTGTGTTTAATGCTTGCTGATGAATCAGACCATGAAACTCTGACTGCCATCCTGGGTCCTCTGATAGCCGAAAGAGAATCCATGAAATGCAGCGAGCTCCTCTTGGAAATTGGAGGAATACGTAGAAGCTTTAAGTTTATCTTCCGGGGTACAGGTTATGATGAGAAGTTGGTGCGTGAAGTTGAAGGACTTGAAGCCTCAGGTTCTGTCTATATTTGCACTCTTTGTGATGCCACCCGTCTAGAAGCTTCTCAGAACTTGGTTTTCCATTCCATTACCAGAAGCCACAGTGAGAACTTGCAACGCTATGAAACATGGAGAGCTAATCCCTACCATGAATCAGTTGATGAGCTTCGTGACAGAGTTAARGGA------------------------------------------------------------------------------------------------------------------------------------------------------------------------------------------------------------------------------------------------------------------------------------------------------------------------------------------------------------------------------------------------------------------------------------------------------------------------------------------------------------------------------------------------------------------------------------------------------------------------------------------------------------------------------------------------------------------------------------------------------------------------------------------------------------------------------------------------------------------------------------------------------------------------------------------------------------------------------------------------------------------------------------------------------------------------------------------------------------------------------------------------------------------------------------------------------------------------------------------------------------------------------------------------------------------------------------------------------------------------------------------------------------------------------------------------------------------------------------------------------------------------------------------------------------------------------------------------------------------------------------------------------------------------------------------------------------------------------------------------------------------------------------------------------------------------------------------------------------------------------------------------------------------------------------------------------------------------------------------------------------------------------------------------------------------------------------------------------------------------------------------------------------------------------------------------------------------------------------------------------------------------------------------------------------------------------------------------------------------------------------------------------------------------------------------------------------------------
Amietophrynus_poweri                  -------------------------------------------------------------------------------------------------------------------------------------------------------------------------------------------------------------------------------------------------------------------------------------------------------------------------------------------------------------------------------------------------------------------------------------------------------------------------------------------------------------------------------------------------------------------------------------------------------------------------------------------------------------------------------------------------------------------------------------------------------------------------------------GA-CTCTGTTTAACGGCCGCGGTATCCTAACCGTGCGA-AGGTAGCGTAATCATTTGTTCTTTAATTGTGGACTAGTATGAATGGCACCA-CGAGGGTTATACTGTCTCCTTTTTCTAATCAGTGAAACTAA-TCTCTCCGTGAAGAAGCGGAGATGAATATATAAGACGAGAAGACCCTATGGAGCTTTAAAC---GACTATTAGTTTTTGGTTGGGGTGACCGCGGAGCAAAATCCAACCTCCATGCTGA---CTAAGACCTACGTGTCTAAGCATCAGCATACTGACACTTAT-TGACCCAATATATTTGAGCAACGAACCAAGTTACCCTAGGGATAACAGCGCAATCCACTTCAAGAGCTCCTATCGACAAGTGGGTTTACGACCTCGATGTTGGATCAG-GGTATCCCAGTGGTGCAGCCGCTACTAAAGGTTCGTTTGTTCAACGATTAAA--------------------------------------------------------------------------------------------------------------------------------------------------------------------------------------------------------------------------------------------------------------------------------------------------------------------------------------------------------------------------------------------------------------------------------------------------------------------------------------------------------------------------------------------------------C-----GCCAGGG-AACTACGAGCTAAGCTTAA-AACCCAAAGGACTTGACGGTACCCCAT-ATCCCCCTAGAGGAGCCTGTCCTATAATCGATAATCCACGTTTAACCTCACCATTTTTAGT---TAGTCAGCCTGTATACCTCCGTCGTCAGCTTACCACGTGAGCGAGAATT-AGTGAGCTTAATGTTT---TTCACCAACACGTCAGGTCAAGGTGCAGCAAATGAAATGGGAAGAGATGGGCTACACTTTCT-ACTATAGAAAA-AACGAAAAACTACTTATGAAA-CCTAGTTAGAAGGCGGATTTAGCAGTAAAAAGGAATCAGCACGTCCATTTTAA-CTCGGCACTGGGGTGTGTACACACCGCCCGT--CACCCTCTTCAAAGCAC--CCTAGC--AGTTTTTAACAAACTAAA--GC-ATGACAG-AAGAGGCAAGTCGTAACATGGTAAGTATACCGGAAGGTGTGCTTGG---------------------------------------------CGGTTGCACCTCTCGGTGGCGGACCTGCTGTTTGTGTTCACGCTCCCATTCTGGTCTGTGGATGCCGCCATTGGGTGGTACTTTAAAGACTTCTTGTGTAAAGCCGTCCATGTCATTTACACRGTCAACCTCTACAGTAGCGTCTTAATTTTGGCCTTTATCAGCTTGGATCGGTACTTGGCCATTGTCCATGCCACCAACAGCCAAGGATCTAGGAAACTCTTGGCAGAGAAAATTGTGTACGCTGGTGTGTGGCTTCCAGCGATTTTGTTGACCGTGCCCGACGTTGTATTTGCCAGCGTGTCGGACATTGATGGCAACTTTGTGTGTGACCGCATCTACCCAGTGGAGAACAGAGAACACTGGACCGTTGGCTTCCGTTTCCTCCACATCACAGTTGGACTTGTCTTGCCCGGACTCGTCATTTTAACTTGCTACTGCGTCATCATTTCCAAGTTGTCCCATTCCAAGGGCCATCAAAAACGTAAAGCCTTGAAGACGACTGTGATTCTCATCCTGGCATTCTTCGCCTGTTGGCTCCCGTACTATATCTGCCTTACCATCGACACCTTTGCTATACTTGGACTCTTGAAGTTTGATTGCTACATGGATAATATGCTTCACAAGTGGATCTCCATCACAGAAGCTTTGGCCTTCTTCCACTGCTGCCTCAACCCCATCTTATAC----------------------------------------------------------------------------------------------------------------------------------------------------------------------------------------------------------------------------------------------------------------------------------------------------------------------------------------------------------------------------------------------------------------------------------------------------------------------------------------------------------------------------------------------------------------------------------------------------------------------------------------------------------------------------------------------------------------------------------------------------------------------------------------------------------------------------------------------------------------------------------------------------------------------------------------------------------------------------------------------------------------------------------------------------------------------------------------------------------------------------------------------------------------------------------------------------------------------------------------------------------------------------------------------------------------------------------------------------------------------------------------------------------------------------------------------------------------------------------------------------------------------------------------------------------------------------------------------------------------------------------------------------------------------------------------------------------------------------------------------------------------------------------------------------------------------------------------------------------------------------------------------------------------------------------------------------------------------------------------------------------------------------------------------------------------------------------------------------------------------------------------------------------------------------------------------------------------------------------------------------------------------------------------------------------------------------------------------------------------------------------------------------------------------------------------------------------------------------------------------------------------------------------------------------------------------------------------------------------------------------------------------------------------------------------------------------------------------------------------------------------------------------------------------------------------------------------------------------------------------------------------------------------------------------------------------------------------------------------------------------------------------------------------------------------------------------------------------------------------------------------------------------------------------------------------TGACTTCCAGAAGTCCTCCAAGGATCCACATTACAAACAGGCCTAATCTTATCCACATGACAAAAACTAGCCCCGATAGCCCTACTCCTTCAGTTATCACAGTCAGTGAATCTCAACCTAATACTCTCGCTAGGACTTCTATCAACCATAGTTGGAGGTTGAGGCGGCATTAATCAAACTCAAATTCGTAAAGTGCTAGCTTTCTCCTCTGTAGCACATTTAGGCTGAATAGTAGCAATTTTAAAAATTTCCCCCCAACTTACCCTTCTAAATTTTTCTATGTATATCTTAATAACACTAACACTTTTCTTAACCTTTATAACCTTAAACACAAAAAACATATATGAGTTATCTACATCCTGGTCTAAAACTCCAACCCTTGCGGCCCTCTCTATACTTTCCCTCCTCTCATTAAGTGGCCTGCCCCCACTAACGGGATTTATGCCCAAATGACTTATTGCCCAAGAAATAATTAAACAAAACATAACCATCTTTGCCTTGGTAATTCTCTTATCAACACTCCTCAGCCTATTTTTTTACCTTCGGCTCACGTATTCCATGTCACTTACCTTATCACCAAGTCTATCTACTTTCCCCACAACATGGTTTAACCCACCAAAAAATATACTGGCCACACCACTAATCCTTTCACTACTACTCCTACCAACCACCCCAATAATTATGGCTGTAATTTAGTTTCCTGGGAATGGACACATGCAACCACTCTCTGAAAACGTCAGGAAGTATGTCATGAGCCACTTCCGCTGGAATAAGTTCGGCAGAAGGAATAGCACCGG-AGCGATAGCAACAAT---GCAGGTTACAAACGGGAAGATATAGCCAACTACCCCATATTTAACCTGTTCCCCACTAATGACAACCAAAACACACAAGATGGCAACATGGAAGAAGAAGCCATGGACAGGCAAGACAATAAGAGGTCATATTCTATGGAACATTTCCGATGGGGTAAACCAGTCGGCAAAAAAAGGAGACCTGTTAAGGTTTTCCCAAGCGATGCTGAGGAAGAATCATCAGAAATCTACCCAACTGAGTACAGAAGAGAGTTGTCTGTAGAGTTTGACTACCCCGATACCAACTCCGAAGAAGACATGGACGACAGCATGTTAATGGAAAGCCCAAATAAAAAAGATCGGAAGTATAAAATGCATCATTTTCGATGGGAGGGTCCACCCAAAGACAAGAGATATGGAGGATTCATGACCCCTGAGCGCAGTCAGACTC--------------------------------------------CCATCCTTTCGAATGGAAACCACCACTGAAGAACGTGTCCACCAGTACAGATGTTGGCATCATTGATGGTCTATCAGGGATAAATCGATCTGTTGATGAATATCCTGTTGATGCGATCTCCAAAAGGTTTAGATATGATGCTGCCCTGGTGTCAGCTTTGAAAGATTTGGAAGAAAATATCCTCGAAGGTTTAAAGTCCAAAGACCTAGAGGAATACCTTTCTGGTCCATTTATTGTGGTGATTAAAGAATCATGTGATGGTATGGGAGATGTAAGCGAGAAACATGGCTGTGGACCTGCAGTACCAGAGAAGGCTGTCCGCTTCTCCTTCACCATCATGAACATAAGTGTTACCAACAGCAAAAATGGATCTGTTAAAATTTTTGAGGAGGCTAAACCCAATTCTGAACTTTGCTGCAAACCTGTGTGTTTAATGCTTGCTGATGAATCAGATCATGAAACTCTGACTGCCATCCTGGGTCCTCTGATAGCCGAAAGAGAATCCATGAAATGCAGTGAGCTCCTCTTGGAAATTGGAGGAATACGTAGAAGCTTTAAGTTTATCTTTCGGGGTACAGGTTATGATGAGAAGTTGGTGCGTGAAGTTGAAGGACTTGAAGCCTCAGGTTCTGTTTATATTTGTACTCTTTGTGATGCTACCCGTCTAGAAGCTTCTCAGAACTTGGTTTTCCATTCCATTACCAGAAGCCACAGTGAGAACTTGCAACGCTATGAAACATGGAGAGCTAATCCCTACCATGAATCTGTTGATG-----------------------------------------------------------------------------------------------------------------------------------------------------------------------------------------------------------------------------------------------------------------------------------------------------------------------------------------------------------------------------------------------------------------------------------------------------------------------------------------------------------------------------------------------------------------------------------------------------------------------------------------------------------------------------------------------------------------------------------------------------------------------------------------------------------------------------------------------------------------------------------------------------------------------------------------------------------------------------------------------------------------------------------------------------------------------------------------------------------------------------------------------------------------------------------------------------------------------------------------------------------------------------------------------------------------------------------------------------------------------------------------------------------------------------------------------------------------------------------------------------------------------------------------------------------------------------------------------------------------------------------------------------------------------------------------------------------------------------------------------------------------------------------------------------------------------------------------------------------------------------------------------------------------------------------------------------------------------------------------------------------------------------------------------------------------------------------------------------------------------------------------------------------------------------------------------------------------------------------------------------------------------------------------------------------------------------------------------------------------------------------------------------------------------------------------------------------------------------------------------
Amietophrynus_pusillus                ------------------------------------------------------------------------------------------------------------------------------------------------------------------------------------------------------------------------------------------------------------------------------------------------------------------------------------------------------------------------------------------------------------------------------------------------------------------------------------------------------------------------------------------------------------------------------------------------------------------------------------------------------------------------------------------------------------------------------------------------------------------------CAGCCTGCCCAGTGA-CTCTGTTCAACGGCCGCGGTATCCTAACCGTGCGA-AGGTAGCGTAATCACTTGTTCTTTAATTGGGGACTAGTATGAACGGCACCA-CGAGGGCTACACTGTCTCCTTTCTCTAATCAGTGAAACTAA-TCTCCCCGTGAAGAAGCGGGGATAAAAATATAAGACGAGAAGACCCTATGGAGCTTTAAAC---GACCATGAGTTTTTGGTTGGGGTGACCGCGGAGCATAATATAACCTCCACGCTGA---CCAAGACCTACACCTCTAAGCATCAGCACACTGACATAAAT-TGACCCAATATATTTGATCAACGAACTAAGTTACCCTAGGGATAACAGCGCAATCCACTTCAAGAGCCCCTATCGACAAGTGGGTTTACGACCTCGATGTTGGATCAG-GGTATCCCAATGGTGCAGCCGCTATTAAAGGTTCGTTTGTTCAACGATTAAAACCCTACG---------------------------------------------------------------------------------------------------------------------------------------------------------------------------------------------------------------------------------------------------------------------------------------------------------------------------------------------------------------------------------------------------------------------------------------------------------------------------------------------------------GCCCAGCC------GTAAACTTTTATTTACATCTAAATC------GCCAGGG-AACTACGAGCTAAGCTTAA-AACCCAAAGGACTTGACGGTACCCCAC-ATCCTACTAGAGGAGCCTGTTCTGTAATCGATAATCCGCGTTTAACCTCACCATCTTTAGT---TAATCAGCCTGTATACCTCCGTCGTCAGCTTACCACGTGAGCGCAAATC-AGTGGGCCTAATGTTAT--TACACCAATACGTCAGGTCAAGGTGCAGCAAATAAGATGGGAAGAGATGGGCTACACTTTCT-ATTTTAGAAAA-AACGGAAAACTACCTATGAAA-CCTAGTTGGAAGGCGGATTTAGCAGTAAAAAGGAATCAACACGTCCATTTTAA-CTTGGCACTGGGGTGTGTACACACCGCCCGT--CACCCT----------------------------------------------------------------------------------------------------------------------------------------------------------------------------------------------------------------------------------------------------------------------------------------------------------------------------------------------------------------------------------------------------------------------------------------------------------------------------------------------------------------------------------------------------------------------------------------------------------------------------------------------------------------------------------------------------------------------------------------------------------------------------------------------------------------------------------------------------------------------------------------------------------------------------------------------------------------------------------------------------------------------------------------------------------------------------------------------------------------------------------------------------------------------------------------------------------------------------------------------------------------------------------------------------------------------------------------------------------------------------------------------------------------------------------------------------------------------------------------------------------------------------------------------------------------------------------------------------------------------------------------------------------------------------------------------------------------------------------------------------------------------------------------------------------------------------------------------------------------------------------------------------------------------------------------------------------------------------------------------------------------------------------------------------------------------------------------------------------------------------------------------------------------------------------------------------------------------------------------------------------------------------------------------------------------------------------------------------------------------------------------------------------------------------------------------------------------------------------------------------------------------------------------------------------------------------------------------------------------------------------------------------------------------------------------------------------------------------------------------------------------------------------------------------------------------------------------------------------------------------------------------------------------------------------------------------------------------------------------------------------------------------------------------------------------------------------------------------------------------------------------------------------------------------------------------------------------------------------------------------------------------------------------------------------------------------------------------------------------------------------------------------------------------------------------------------------------------------------------------------------------------------------------------------------------------------------------------------------------------------------------------------------------------------------------------------------------------------------------------------------------------------------------------------------------------------------------------------------------------------------------------------------------------------------------------------------------------------------------------------------------------------------------------------------------------------------------------------------------------------------------------------------------------------------------------------------------------------------------------------------------------------------------------------------------------------------------------------------------------------------------------------------------------------------------------------------------------------------------------------------------------------------------------------------------------------------------------------------------------------------------------------------------------------------------------------------------------------------------------------------------------------------------------------------------------------------------------------------------------------------------------------------------------------------------------------------------------------------------------------------------------------------------------------------------------------------------------------------------------------------------------------------------------------------------------------------------------------------------------------------------------------------------------------------------------------------------------------------------------------------------------------------------------------------------------------------------------------------------------------------------------------------------------------------------------------------------------------------------------------------------------------------------------------------------------------------------------------------------------------------------------------------------------------------------------------------------------------------------------------------------------------------------------------------------------------------------------------------------------------------------------------------------------------------------------------------------------------------------------------------------------------------------------------------------------------------------------------------------------------------------------------------------------------------------------------------------------------------------------------------------------------------------------------------------------------------------------------------------------------------------------------------------------------------------------------------------------------------------------------------------------------------------------------------------------------------------------------------------------------------------------------------------------------------------------------------------------------------------------------------------------------------------------------------------------------------------------------------------------------------------------------------------------------------------------------------------------------------------------------------------------------------------------------------------------------------------------------------------------------------------------------------------------------------------------------------------------------------------------------------------------------------------------------------------------------------------------------------------------------------------------------------------------------------------------------------------------------------------------------------------------------------------------------------------------------------------------------------------------------------------------------------------------------------------------------------------------------------------------------------------------------------------------------------------------------------------------------------------------------------------------------------------------------------------------------------------------------------------------------------------------------------------------------------------------------------------------------------------------------------------------------------------------------------------------------------------------------------------------------------------------------------------------------------------------------------------------------------------------------------------------------------------------------------------------------------------------------------------------------------------------------------------------------------------------------
Amietophrynus_rangeri                 --------------------------------------------------------------------------------------------------------------------------------------------------------------------------------------------------------------------------------------------------------------------------------------------------------------------------------------------------------------------------------------------------------------------------------------------------------------------------------------------------------------------------------------------------------------------------------------------------------------------------------------------------------------------------------------------------------------------------------------------------------------ATGAGAGGTCCAGCCTGCCCAGTGA-CTCTGTTCAACGGCCGCGGTATCCTAACCGTGCGA-AGGTAGCGTAATCACTTGTTCTTTAATTGTGGACTAGTATGAATGGCACCA-CGAGGGTTATACTGTCTCCTTTTTCTAATCAGTGAAACTAA-TCTCTCCGTGAAGAAGCGGGGATAAAAATATAAGACGAGAAGACCCTATGGAGCTTTAAAC---GACTATAAGTTTTTGGTTGGGGTGACCGCGGAGCACAATATAACCTCCACGTTGA---CTAAGACTTACAAGTCCAAGCATCAACACACTGACATTTAT-TGACCCAATACATTTGAGCAACGAACCAAGTTACCCTAGGGATAACAGCGCAATCCACTTCAAGAGCTCCTATCGACAAGTGGGTTTACGACCTCGATGTTGGATCAG-GGTATCCCAGTGGTGCAGCCGCTACTAAAGGTTCGTTTGTTCAACGATTAAAACCCTACG---------------------------------------------------------------------------------------------------------------------------------------------------------------------------------------------------------------------------------------------------------------------------------------------------------------------------------------------------------------------------------------------------------------------------------------------------------------------------------------------------------GCCCAGCC------GTAAACTTTTACTTACGTATAAATC------GCCAGGG-AACTACGAGCTAAGCTTAA-AACCCAAAGGACTTGACGGTACCCCAT-ATCCCCCTAGAGGAGCCTGTCCTATAATCGATAATCCACGTTTAACCTCACCACTTCTAGT---TAATCAGCCTGTATACCTCCGTCGCCAGCTTACCACGTGAGCGTCAATT-AGTGAGCTTAATGTTAC--TCTACCAACACGTCAGGTCAAGGTGCAGCAAATGAAGCGGAAAGAGATGGGCTACACTTTCT-ACTATAGAAAA-AACGAAGAACTAATTATGAAA-CCTAGTTGGAAGGCGGATTTAGCAGTAAAAAGGAATCAGCATGTCCATTTTAA-CTCGGCACTGGGGTGTGTACACACCGCCCGT--CACCCT---------------------------------------------------------------------------------------------------------------------------------------------------------------------------------------------------------------------------------------------------------------------------------------------------------------------------------------------------------------------------------------------------------------------------------------------------------------------------------------------------------------------------------------------------------------------------------------------------------------------------------------------------------------------------------------------------------------------------------------------------------------------------------------------------------------------------------------------------------------------------------------------------------------------------------------------------------------------------------------------------------------------------------------------------------------------------------------------------------------------------------------------------------------------------------------------------------------------------------------------------------------------------------------------------------------------------------------------------------------------------------------------------------------------------------------------------------------------------------------------------------------------------------------------------------------------------------------------------------------------------------------------------------------------------------------------------------------------------------------------------------------------------------------------------------------------------------------------------------------------------------------------------------------------------------------------------------------------------------------------------------------------------------------------------------------------------------------------------------------------------------------------------------------------------------------------------------------------------------------------------------------------------------------------------------------------------------------------------------------------------------------------------------------------------------------------------------------------------------------------------------------------------------------------------------------------------------------------------------------------------------------------------------------------------------------------------------------------------------------------------------------------------------------------------------------------------------------------------------------------------------------------------------------------------------------------------------------------------------------------------------------------------------------------------------------------------------------------------------------------------------------------------------------------------------------------------------------------------------------------------------------------------------------------------------------------------------------------------------------------------------------------------------------------------------------------------------------------------------------------------------------------------------------------------------------------------------------------------------------------------------------------------------------------------------------------------ATTAATCCATATGCCTCATCAGTAGTTATCTCTAGCCTGGCCCTAGGCACTATTCTTACACTATCCAGCTCCCACTGAATTTTGGCATGAATTGGCCTTGAAATCAATACTTTAGCCATTATTCCAATAATAACAAAAACTCCACATCCTCGAGCCATTGAAGCTGCAACAAAGTATTTTTTAACACAGGCCGCAGCATCAGCTCTAATCTTGTTTTCTAGCACCATTAACGCATATGCGCTTGGAGAGTGAGCAATTAACACCTCAATTCACCCCGTCTCAGCTACTCTTCTATCAATTGCCATTGCAATAAAACTGGGAGTCGCCCCATTCCATTTTTGACTTCCAGAAGTTCTTCAAGGATCCTCATTACAGACAGGCTTGATTTTATCTACATGACAAAAGCTAGCCCCAATGGCCCTACTTCTCCAACTATCACAGTCAGTAAACCTCAACTTGCTACTTTCACTAGGACTTCTATCTACCATGATTGGGGGCTGAGGCGGTATTAATCAAACCCAAATTCGAAAAGTGTTGGCTTTTTCCTCTGTCGCTCATTTGGGGTGAATGGTAGCCGTTTTAAAAATTTCCCCTCAGTTAACCCTCTTAAACTTTTCTATTTACATCTTAATAACATCAACACTTTTCCTAACTTTTATATCCTTAGACACAAAAAATATGTATGAATTATCCACCTCCTGATCCAAAACTCCAACCCTTGCGGCTTTCTCCATACTCTCCCTCCTTTCACTTAGTGGCCTACCCCCACTTACAGGATTTATACCCAAATGACTTATTGCCCAAGAAATAATTAAACAAAATATAACTACTTTTGCCCTAGTAATCCTCTTATCAACACTTCTTAGTTTATTCTTTTACCTTCGCCTCACATACTCTATGTCACTCACATTAGCACCAAATTTATCTTTTTCTCCTACAACGTGATTCAACCTACCAACAAATCTACTGGCCACACCAATAGTTCTTTCTCTTCTTCTTCTACCAATTACCCCCACAATTATAGCTATGGTTTAG----------------------------------------------------------------------------------------------------------------------------------------------------------------------------------------------------------------------------------------------------------------------------------------------------------------------------------------------------------------------------------------------------------------------------------------------------------------------------------------------------------------------------------------------------------------------------------------------------------------------------------------------------------------------------------------------------------------------------------------------------------------------------------------------------------------------------------------------------------------------------------------------------------------------------------------------------------------------------------------------------------------------------------------------------------------------------------------------------------------------------------------------------------------------------------------------------------------------------------------------------------------------------------------------------------------------------------------------------------------------------------------------------------------------------------------------------------------------------------------------------------------------------------------------------------------------------------------------------------------------------------------------------------------------------------------------------------------------------------------------------------------------------------------------------------------------------------------------------------------------------------------------------------------------------------------------------------------------------------------------------------------------------------------------------------------------------------------------------------------------------------------------------------------------------------------------------------------------------------------------------------------------------------------------------------------------------------------------------------------------------------------------------------------------------------------------------------------------------------------------------------------------------------------------------------------------------------------------------------------------------------------------------------------------------------------------------------------------------------------------------------------------------------------------------------------------------------------------------------------------------------------------------------------------------------------------------------------------------------------------------------------------------------------------------------------------------------------------------------------------------------------------------------------------------------------------------------------------------------------------------------------------------------------------------------------------------------------------------------------------------------------------------------------------------------------------------------------------------------------------------------------------------------------------------------------------------------------------------------------------------------------------------------------------------------------------------------------------------------------------------------------------------------------------------------------------------------------------------------------------------------------------------------------------
Amietophrynus_regularis               -TTTGGAGCTATAACTATAGTACCGTAAGGGAACGGTGAAAT---AAGCGATAAAAAGTAATGATTACCACTTGTACCTTTTGCATCATGGTTTAACTAGTCAAATCAAGCAAAACGTA-TTTTAGTTTGACCTCCCGAAACTAAGTGAGCTACTTCAAGGCAGCTGA-AAGAGCCAACCCGTCTCTGTTGCAAAAGAGTGGGATGACCTTCAAGTAGCGGTGACAGACCTAACGAACTTAGTGATAGCTGGTTACTTAAGAAAAGGATCTTAGTCCAACCTA---TTTAGCGTAATTCAAATAAGGTACAGCCTATTTGAAACAGG-ATACAACCTAAGCCAATGGATAA---ACAACCAAGTGGGCCTAAAAGCAGCC-ATCTTCAAAATTGCGTCAAAGCTTAATTGTACACACGCCT--AATTACTACACTATTAACTTATTCCTCCACCAGTATTAAGTAATTCTATACT---ACTATAGAAAATTTAATGTTAAAACTAGTAACAAGAAGAAGA---CCTTCTCTTAAATGTAAGTGTACAT----CAGATAGGACAAACCACT-GATATTTAACATAT-TTGA--GCATAAAGTAATAACTTAACAAGAAAACCTTACTTACACCTATGTTAACCTAACACAAGAGCATTTTAAGAAAGATTAAAAGAAAAAGAAGGAACTCGGCAAATAATTAACCTCGCCTGTTTACCAAAAACATCGCCTC---ATAAGAGGTCCAGCCTGCCCAGTGA-CTCTGTTCAACGGCCGCGGTATCCTAACCGTGCGA-AGGTAGCGTAATCACTTGTTCTTTAATTGTGGACTAGTATGAATGGCACCA-CGAGGGTTATACTGTCTCCTTTTTCCAATCAGTGAAACTAA-TCTCCCCGTGAAGAAGCGAGGATAACTATATAAGACGAGAAGACCCTATGGAGCTTTAAAC---GACTATAAGTTTTTGGTTGGGGTGACCGCGGAGCATAACATAACCTCCATGCTGA---CTAAGATCTACGCCTCTAAGCATCAGCACACTGACATTTAT-TGACCCAATACAATTGAGCAACGAACCAAGTTACCCTAGGGATAACAGCGCAATCCACTTCAAGAGCTCCTATCGACAAGTGGGTTTACGACCTCGATGTTGGATCAG-GGTATCCTAATGGTGCAGCCGCTATTAAAGGTTCG---------------------------------------------------------------------------------------TTACTTGATATACACATGCAAGTATCCGCCCCCCTGTGAAAACGCCCTTTACCCCCTCTTA---G-GGACAAGGAGCTGGTATCAGGCACGATAAATCTGCCCAAAACACCTAGCTACGCCACACCCACAAGGGAACTCAGCAGTGATTAACATT--GAGCATTAGCGCAAGCTTGACTCAGTTAAAGTAAGT--AGAGCCGGCTAATCTGGTGCCAGCCGCCGCGGTTACACCACGTGGC--T-CAAATTGACTTCTT--CCGGCGTAAAGCGTGATTAAAGTTAA-GCCCAACTAGAGTTAAATTAAAACTAAGCTGTGACACGCTTGTT-AACCAAGAAGCCCATAAACGAAAGTTAC-TCTATTATAATCAAC-TTGAATTCACGACAGCTGGGACACAAACTGGGATTAGATACCCCACTATGCCCAGCC------GTAAACTTTTATTTACACTCAATAT----C-GCCAGGG-AATTACGAGCAAAGCTTAA-AACCCAAAGGACTTGACGGTACCCCAT-ATCCCTCTAGAGGAGCCTGTTCTATAATCGATAATCCACGTTTAACCTCACCATTTTTA-G---TAATCAGCCTGTATACCTCCGTCGTCAGCTTACCACGTGAGCGCAAACT-AGTGAGCTTAATGTTCT--TACACCAAAACGTCAGGTCAAGGTGCAGTAAATGAAATGGGAAGAGATGGGCTACACTTTCT-ACTATAGAAGA-AACGAAAAACTACCTATGAAA-CCTAGTTGGAAGGCGGATTTAGCAGTAAAAAGGAATCAGCATGTCCATTTTAA-CTCGGCACTGGGGTGTGTACACACCGCCCGT--CACCCTCTTCAAAGCAT---ACTAACTAGTCTTTAACA-AAACTT--AGCACAATAG-AAGAGGCAAGTCGTAACATGGTAAGTATACCGGAAGGTGTGCTTGGGTCATGGGCTATCAGAAGAAGTCCAGGACCATGACTGATAAGTACCGGTTGCACCTCTCTGTGGCGGACCTGCTCTTTGTGTTCACGCTCCCGTTCTGGTCTGTGGACGCCGCCATTGGGTGGTACTTCAAAGACTTCTTGTGTAAAGCCGTCCATGTCATTTACACGGTCAACCTCTACAGCAGCGTCTTAATTTTGGCCTTTATCAGCTTGGATCGGTACTTGGCCATTGTCCATGCCACCAACAGCCAAGGATCTAGGAAACTCTTGGCAGAGAAAATTGTGTATGCTGGTGTGTGGCTTCCAGCAATTTTGTTGACCGTGCCCGACGTTGTATTTGCCAGCGTGTCGGACATTGATGGCAACTTTGTGTGTGATCGCATCTACCCAGTGGAGAACAGAGAACACTGGACCGTTGGCTTCCGTTTCCTCCACATCACAGTTGGACTTGTCTTGCCCGGACTCGTCATTTTAACTTGCTACTGCGTCATCATTTCCAAGTTGTCCCATTCCAAGGGCCATCAAAAACGTAAAGCCTTGAAGACGACTGTGATCCTCATCCTGGCATTCTTCGCCTGTTGGCTCCCGTACTATATCTGCCTTACCATCGACACCTTTGCTATACTTGGACTCTTGAAGTTTGAYTGCTACATGGATAATATGCTTCACAAGTGGATCTCCATCACAGAAGCTTTGGCCTTCTTCCACTGCTGCCTCAACCCCATCTTA---------------------------------------------------------------------------------------------------------------------------------------------ATACACTATACTGCTGATACATCAATAGCATTTTCATCTGTTGCCCACATCTGCCGGGATGTAAACAACGGCTGACTTCTCCGGAACCTTCATGCAAACGGCGCCTCATTCTTCTTTATCTGTATTTATCTTCACATCGGACGAGGTCTTTATTACGGCTCCTACCTCTTCAAAGAAACCTGAAATATTGGGGTAATCCTCCTTTTCCTAGTTATAGCCACTGCCTTCGTAGGCTATGTTCTTCCATGAGGACAAATATCCTTCTGAGGAGCAACAGTAATCACTAACCTCTTATCCGCAGCCCCGTACATCGGAACTGAACTTGTCCAGTGAATCTGGGGGGGCTTTTCTGT-------------------------------------------------------------------------------------------------------------------------------------------------------------------------------------------------------------------------------------------------------------------------------------------------------------------------------------------------------------------------------------------------------------------------------------------------------------------------------------------------------------------------------------------------------------------------------------------------------------------------------------------------------TCGTAAATCCACCGGCGGGAAGGCTCCCCGCAAGCAGCTGGCCACTAAGGCCGCCAGGAAGAGCGCTCCCGCCACCGGCGGAGTCAAGAAGCCTCACCGCTACCGGCCCGGGACCGTGGCTCTGCGGGAGATCCGCCGCTACCAGAAGTCCACCGAGCTGCTGATCCGGAAGCTGCCCTTCCAGCGCCTGGTGAGAGAGATCGCCCAGGACTTCAAGACCGACCTTCGCTTCCAGAGCTCGGCCGTCATGGCCCTGCAGGAGGCCAGCGAGGCTTACCTGGTCGGCCTCTTCGAGGACACCAACCTCTGCGCCATCCACGCCAAGCGG---------------------------------------------------------------------------------------------------------------------------------------------------------------------------------------------------------------------------------------------------------------------------------------------------------------------------------------------------------------------------------------------------------------------------------------------------------------------------------------------------------------------------------------------------------------------------------------------------------------------------------------------------------------------------------------------------------------------------------------------------------------------------------------------------------------------------------------------------------------------------------------------------------------------------------------------------------------------------------------------------------------------------------------------------------------------------------------------------------------------------------------------------------------------------------------------------------------------------------------------------------------------------------------------------------------------------------------------------------------------------------------------------------------------------------------------------------------------------------------------------------------------AAAGCCGCAGCCTCAGCTTTAATTTTGTTCTCAAGCACCATTAATGCTTATACATTAGGCGAATGAACAATTGACACACCAACACACCCCATCTCAGCCATCCTCCTATCAATTGCTATTGCAATAAAGCTAGGGGTTGCCCCATTTCACTTTTGACTCCCAGAGGTCCTTCAAGGATCAACACTTCAAACAGGCCTAATTCTCTCTACTTGACAAAAATTAGCTCCAATAGCCTTACTCCTTCAGCTATCACAATCAGTTAACCTAAACCTTCTTCTCACATTAGGCCTCACATCTACTATAATTGGGGGATGAGGAGGCATTAACCAGACCCAAATCCGCAAAGTCTTAGCTTTTTCTTCCGTAGCCCACCTAGGCTGAATAGTGGCTGTCTTAAAAATCTCACCTCAACTGACACTACTAAACTTCTTTCTTTATATCCTAATAACATCCACACTCTTCTTAACTTTTATATCCTTAAACACAAAAAACATATATGAATTATCCACCTCTTGATCCAAAACCCCTACTCTCGCAGCCTCCTCCCTACTATCTCTTCTATCTCTAAGCGGTCTCCCCCCGTTAACAGGATTTATACCTAAATGACTTATTGCCCAAGAAATAATTAAGCAAAACATAATTATATTTGCCTTA---------------------------------------------------------------------------------------------------------------------------------------------------------------------------------------------------TTTCCCGGGAATGGACACATGCAACCACTCTCTGAAAACGTCAGGAAGTATGTCATGAGCCACTTCCGCTGGAATAAGTTCGGCAGAAGGAATAGCACCGGTAGCGATAGCAACAAT---GCAGGTTACAAACGGGAAGATATAGCCAACTACCCCATATTTAACCTGTTCCCCACTAATGACAACCAAAACACACAAGATGGCAACATGGAAGAAGAAACTATGGACAGGCAAGACAACAAGAGGTCATATTCTATGGAACATTTCCGATGGGGTAAACCAGTCGGCAAAAAAAGGAGACCTGTTAAGGTTTTCCCAAGCGATGC-GAGGAAGAATCATCGGAAATCTACCCAACAGAGTACAGAAGAGAGTTGTCTGTAGAGTTTGACTACCCCGATACCAACTCTGAAGAAGACATGGACGACAGCATGTTGATGGAAAGCCCAAATAAAAAAGATCGAAAGTATAAAATGCATCATTTTCGATGGGAGGGTCCACCCAAAGACAAGAGATATGGAGGATTCATGACCCCGGAGCGCAGTCAGACTTTTGCATGCTCTGAGAAATGCTGAGAAAGCCCTGCTACCAGGCTACCATCCTTTCGAATGGAAACCACCACTGAAGAACGTGTCCACCAGTACAGATGTTGGCATCATTGATGGCCTATCAGGGCTAAATCGATCTGTTGATGAATATCCTGTTGATGCGATCTCCAAAAGGTTTAGATATGATTCTGCTCTGGTTTCAGCTTTGAAAGATTTGGAAGAAAATATCCTCGAAGGTTTAAAGTCCAAAGACCTAGAGGAATACCTTTCTGGTCCATTTATTGTGGTGATTAAAGAATCATGTGATGGTATGGGAGATGTAAGCGAGAAGCATGGCTGTGGACCTGCAGTACCAGAGAAGGCTGTCCGCTTCTCCTTCACCATCATGAACATAAGTGTTACCAACAGCAAAAATGGATCTGTTCGAATTTTTGAGGAGGCTAAACCCAATTCTGAACTTTGCTGCAAACCTGTGTGTTTAATGCTTGCTGATGAATCAGATCATGAAACTCTGACTGCCATCCTGGGTCCTCTGATAGCCGAAAGAGAATCCATGAAATGCAGTGAGCTCCTCTTGGAAATTGGAGGAATACGTAGAAGCTTTAAGTTTATCTTCCGGGGTACAGGTTATGATGAGAAGTTGGTGCGTGAAGTTGAAGGACTTGAAGCCTCAGGTTCTGTTTATATTTGTACTCTTTGTGATGCCACCCGTCTAGAAGCCTCTCAGAACTTGGTTTTCCATTCCATTACCAGAAGCCACAGTGAGAACTTGCAACGCTATGAAACATGGAGAGCTAATCCTTACCATGAATCTGTTGAT------------------------AACTTTTACATCCCCATGTCCAACAAGACTGGGGTGGTGCGAAGCCCATTCGAATACCCTCAGTATTACCTGGCAGAGCCATGGCAGTATTCCGTTTTGTGCGCGTACATGTTCCTGCTCATTCTTCTTGGGTTCCCCATCAACTTCATGACCTTGTACGTCACCATCCAGCACAAGAAGCTCCGGACACCCTTGAACTATATCCTGCTGAACTTGGCCTTTGCCAACCACTTCATGGTCCTGTGTGGATTCACCGTCACAATGTACTCCTCAATGAACGGATACTTCGTCTTGGGTGTAACCGGATGCTATGTYTGTTCTGCCACCTATTCTTCAATGTCAGAGCGGACACCTYGTGTGCAGCAACTGTCGGCCCAAGCTCACATGTTGCCCAACCTGCAGAGGGCCCTTGGGATCCATCCGCAACCTGGCAATGGAAAAAGTTGCCAACTCTGTCCTCTTCCCCTGCAAATACGCCTCATCAGGTTGCGAGGTAACCCTGCCGCACACGGAAAAAGCCGATCACGAAGAGCTGTGCGAATTTCGACCGTACTCGTGCCCCTGTCCTGGCGCATCTTGCAAATGGCAGGGTTCCTTGGATGCCGTCATGCCACATCTCATGCATCAGCATAAATCCATCACGACGTTACAAGGAGAGGATATTGTGTTTCTTGCCACAGACATTAACCTTCCCGGGGCTGTGGACTGGGTC--------------------------------------------------------------------------------------------------------------------------------------------------------------------------------------------------------------------------------------------------------------------------------------------------------------------------------------------------------------------------------------------------------------------------------------------------------------------------------------------------------------------------------------------------------------------------------------------------------------------------------------------------------------------------------------------------------------------------------------------------------------------------------------------------------------------------------------------------------------------------------------------------------------------------------------------------------------------------------------------------------------------------------------------------------------------------------------------------------------------------------------------------------------------------------------------------------------------------------------------------------------------------------------------------------------------------------------------------------------------------------------------------------------------------------------------------------------------------------------------------------------------------------------------------------------------------------------------------------------------------------------------------------------------------------------------------------------------------------
Amietophrynus_steindachneri           -ATTGGAGCTATAGCAATAGTACCGCAAGGGAACAGTGAAAT---AAGCAATAAAAAGTAATGATTATCACATGTACCTTTTGCATCATGGTTTAACTAGTCTAATCAAGCAAAACGCA-TTTTAGTTTGACTTCCCGAAACTAAGTGAGCTACTTCGAGGCAGCTGA-AAGAGCCAACCCGTCTCTGTTGCAAAAGAGTGGGATGACCTCCAAGTAGCGGTGACAGACCTAACGAACTTAGTGATAGCTGGTTACTCAAGAAAAGGATCTAAGTCCAACCTA---TTTAACGTAATTCAAATAAGGTACAGCCTATTTGAAACAGG-AGACAACCTAAGCCAATGGATAA---TCAACCAAGTGGGCCCAAAAGCAGCC-ATCTTTTAAATTGCGTCAAAGCTTAATTGTTTACACGCCT-AAT-TCCTTTAT-CTTCATATAATCCTTCATTAGTACTGAGTAATTCTATATC---ATTATAGAAAATTTTATGTTAAAACTAGTAACAAGAAGAAGA--CCCTTCTCTAAAATGTAAGTGTAAAT----CAGAAAGGACAAACCACT-GATATTTAACATAT-TTGG--ACTTAAGGTAATAACTTATCAAGAAAATTTTACCTACACTTTTGTTAACCTAACACAAGAACATTTCAAGAAAGATTAAAAGAAAAAGAAGGAACTCGGCAAATAATAACCTC-GCCTGTTTACCAAAAACATCGCCTC---ATAAGAGGTCCAGCCTGCCCAGTGA-CATTGTTCAACGGCCGCGGTATCCTAACCGTGCGA-AGGTAGCGTAATCACTTGTTCTTTAATTGTGGACTAGTATGAATGGCACCA-CGAGGGTTATACTGTCTCCTTTTTCTAATCAGTGAAACTAA-TCTCCCCGTGAAGAAGCGAGGATAAAAATATAAGACGAGAAGACCCTATGGAGCTTTAAAC---GACTATAAGTTTTTGGTTGGGGTGACCGCGGAGCATAATGAAACCTCCATGTTGA---CTAAGATCAACATATCTAAGCATCAGCAAACTGACATTCAT-TGACCCAATATTATTGAGCAACGAACCAAGTTACCCTAGGGATAACAGCGCAATCCACTTCAAGAGCTCCTATCGACAAGTGGGTTTACGACCTCGATGTTGGATCAG-GGTATCCCACGTGGCGCAG----------------------------------------------------------------------------------------------------------------------------------------------------------------------------------------------------------------------------------------------------------------------------------------------------------------------------------------------------------------------------------------------------------------------------------------------------------------------------------------------------------------------------------------------------------------------------------------------CGCCAGGG-AACTACGAGCTAAGCTTAA-AACCCAAAGGACTTGACGGTACCCCAT-ATCCCCCTAGAGGAGCCTGTCCTATAATCGATAATCCACGTTTAACCTCACCACTTCTAGT---TAATCAGCCTGTATACCTCCGTCGTCAGCTTACCACGTGAGCGCCAATT-AGTGAGCCCAATGTTAT--TTCACCAACACGTCAGGTCAAGGTGCAGCAAATGAAGTGGGAAGAGATGGGCTACACTTTCT-ATAATAGAAAA-AACGAAAAACTACTTATGAAA-CCTAGTTAGAAGGCGGATTTAGAAGTAAAGTGGAATCAGCACATCCACTTAAA-CTCGGCACTGGGGTGTGTACACACCGCCCGT--CACCCTCTTCAAAGCAT--CTC-AT-CAGTTTTTAACAAATTTA--A-GCACAACAG-AAGAGGCAAGTCGTAACATGGTAAGTACACCGGAAGGTGTGCTTGG---ATGGGCTATCAGAAGAAGTCCAGGACCATGACTGATAAGTACCGGTTGCACCTCTCTGTGGCGGACCTGCTGTTTGTGTTCACGCTCCCGTTCTGGTCTGTGGATGCCGCCATTGGGTGGTACTTCAAAGACTTCTTGTGTAAAGCCGTCCATGTCATTTACACGGTCAACCTCTACAGCAGCGTCTTAATTTTGGCCTTTATCAGCTTGGATCGGTACTTGGCCATTGTCCATGCCACCAACAGCCAAGGATCTAGGAAACTCTTGGCGGAGAAAATTGTGTATGCTGGTGTGTGGCTTCCAGCGATTTTGTTGACCGTGCCCGACGTTGTATTTGCCAGCGTGTCGGACATTGATGGCAACTTTGTGTGTGACCGCATCTACCCAGTGGAGAACAGAGAACACTGGACCGTTGGCTTCCGTTTCCTCCACATCACAGTTGGACTTGTCTTGCCCGGACTCATCATTTTAACTTGCTACTGCGTCATCATTTCCAAGTTGTCCCATTCCAAGGGCCATCAAAAACGTAAAGCCTTGAAGACGACTGTGATTCTCATCCTGGCGTTCTTCGCCTGTTGGCTCCCGTACTATATCTGCCTTACCATCGACACCTTTGCTATACTTGGACTCTTGAAGTTTGATTGCTACATGGATAATATGCTTCACAAGTGGATCTCCATCACAGAAGCTTTGGCCTTCTTCCACTGCTGCCTCAACCCCATCTTA----------------------------------------------------------------------------------------------------------------------------------------------------------------------------------------------------------------------------------------------------------------------------------------------------------------------------------------------------------------------------------------------------------------------------------------------------------------------------------------------------------------------------------------------------------------------------------------------------------------------------------------------------------------------------------------------------------------------------------------------------------------------------------------------------------------------------------------------------------------------------------------------------------------------------------------------------------------------------------------------------------------------------------------------------------------------------------------------------------------------------------------------------------------------------------------------------------------------------------------------------------------------------------------------------------------------------------------------------------------------------------------------------------------------------------------------------------------------------------------------------------------------------------------------AAACCAAATGGTGAAACTACAAAGACAACAGTAAGGATATGGAATGAGACTGTGTCCAACTTGACCCTTATGGCTCTTGGTTCGTCTGCTCCTGAAATCCTTCTTTCTGTGATTGAAGTATGCGGCCATAACTTTCAGGCTGGAGACCTTGGTCCTAGCACAATTGTGGGCAGTGCTGCTTTCAATATGTTCATCATTATTGCTCTTTGCGTCTATGTGGTACCTGATGGAGAAACCAGGAGGATTAAGCATCTTCGAGTCTTTTTTGTAACTGCAGCCTGGAGCATATTTGCCTACACTTGGCTATATATGATCTTGTCTGTTTTTTCACCTGGTATTGTAGAAGTGTGGGAAGGTTTACTCACTTTTTTCTTCTTTCCTATCTGTGTTGTGTTTGCTTGGGTCGCAGACAGGAGGTTGCTGTTTTACAAATATGTCTATAAGAGATACCGGGCTGGAAAGCAGAGGGGAATGATCATTGAAACAGAAGGAGATAGACCGTCCTCCAAAGCCGATATTGAGATGGATGGTAAGGCTCTCAACTCTCACACAGAAAACTTCCTTGACGGCTCTTTAGTTCTGGAAATTGATGAAAAGGACCAAGATGATGAGGAGGCAAGAAGAGAAATGGCTCGGATTTTGAAGGAACTGAAACAAAAACACCCTGAGAAAGAAATGGAGCAGTTGATTGAGCTGGCTAACTATCAAGTTTTAAGCCAGCAGCAAAAAAGCAGAGCATTTTACCGCATCCAAGCTACACGTTTGATGACTGGTGCTGGCAATATTTTAAAAAGGCATGCAGCAGATCAAGCAAGGAAAGCTGTCAGTATGCATGAGGTTAATAATGACATTATAGAAAACGATCCAGTCAGCAAGATTTACTTTGAGCAAGCAACTTACCAGTGCCTAGAGAACTGTGGAACAGTGGCACTAACAATTGTTCGTCGGGGCGGTGATTTAACGAACACAGTGTTCGTGGAATTCAGAACAGAAGATGGCACAGCAAATGCTGGATCTGATTATGAATTTACCGAAGGAACGGTTGTGTTCAAGCCCGGTGAGACACAAAAAGAGATTAAGGTTGGCATTATTGATGATGACATCTTTGAGGAAGATGAAAACTTTCTGGTCCATCTTAGCAACATACGAGTTAACTCTGAAACTGCAGATGTAAATTTCGAGTCCAATCATGTAACATCACTTGCATGTCTTGGATCACCCTC----------------------------------------------------------------------------------------------------------------------------------------------------------------------------------------------------------------------------------------------------------------------------------------------------------------------------------------------------------------------------------------------------------------------------------------------------------------------------------------------------------------------------------------------------------------------------------------------------------------------------------------------------------------------------------------------------------------------------------------------------------------------------------------------------------------------------------------------------------------------------------------------------------------------------------------------------------------------------------------------------------------------------------------------------------------------------------------------TTTCCCGGGAATGGACACATGCAACCACTCTCTGAAAACGTCAGGAAGTATGTCATGAGCCACTTCCGCTGGAATAAGTTCGGCAGAAGGAATAGCACCGGTAGCGATAGCAACAAT---GCAGGTTACAAACGGGAAGATATAGCCAACTACCCGATATTTAACCTGTTCCCCACTAATGACAACCAAAACACACAAGATGGCAACATGGAAGAAGAAGCTATGGACAGGCAAGACAATAAGAGGTCATATTCTATGGAACACTTCCGATGGGGTAAACCAGTCGGCAAAAAAAGGAGACCTGTTAAGGTTTTCCCAAGCGATGCTGAGGAGGAATCATCGGAAATCTACCCAACAGAGTACAGAAGAGAGTTGTCTGTAGAGTTTGACTACCCCGATACCAACTCCGAAGAAGACATGGACGACAGCATGTTGATGGAAAGCCCAAATAAAAAAGATCGGAAGTATAAAATGCATCATTTTCGATGGGAGGGTCCACCCAAAGACAAGAGATATGGAGGATTCATGACCCCTGAGCGCAGTCAGACTC-----------------------------------------CTACCATCATTTCGAATGGAAACCACCACTGAAGAACGTGTCCACCAGTACAGATGTTGGCATCATTGATGGCCTATCAGGGTTAAATCGATCTGTTGATGAATATCCTGTTGATGCGATCTCCAAAAGGTTTAGATATGATGCTGCTCTGGTTTCAGCTTTGAAAGATTTAGAAGAAAATATCCTCGAAGGTTTAAAGGCCAAAGACCTAGAAGATTACCTTTCTGGTCCATTTATTGTGGTGATTAAAGAATCATGTGATGGTATGGGAGATGTAAGCGAGAAGCATGGCTGTGGACCTGCAGTACCAGAGAAGGCTGTCCGCTTCTCCTTCACCATCATGAACATAAGTGTTACCAACAGCAAAAATGGATCTGTTAGAATTTTTGAGGAGGCTAAACCCAATTCTGAACTTTGCTGCAAACCTGTGTGTTTAATGCTTGCTGATGAATCAGATCATGAAACTCTGACTGCCATCCTGGGTCCTCTGATAGCCGAAAGAGAATCCATGAAATGCAGTGAGCTCCTCTTGGAAATTGGAGGAATACGTAGAAGTTTTAAGTTTATCTTCCGGGGTACAGGTTATGATGAGAAGTTGGTGCGGGAAGTTGAAGGACTTGAAGCCTCAGGTTCTGTCTATATTTGTACTCTTTGTGATGCCACCCGTCTAGAAGCTTCTCAGAACTTGGTTTTCCATTCCATTACCAGAAGCCACAGTGAGAACTTGCAACGCTATGAAACATGGAGAGCTAATCCCTACCATGAATCTGTTGATG-----------------------------------------------------------------------------------------------------------------------------------------------------------------------------------------------------------------------------------------------------------------------------------------------------------------------------------------------------------------------------------------------------------------------------------------------------------------------------------------------------------------------------------------------------------------------------------------------------------------------------------------------------------------------------------------------------------------------------------------------------------------------------------------------------------------------------------------------------------------------------------------------------------------------------------------------------------------------------------------------------------------------------------------------------------------------------------------------------------------------------------------------------------------------------------------------------------------------------------------------------------------------------------------------------------------------------------------------------------------------------------------------------------------------------------------------------------------------------------------------------------------------------------------------------------------------------------------------------------------------------------------------------------------------------------------------------------------------------------------------------------------------------------------------------------------------------------------------------------------------------------------------------------------------------------------------------------------------------------------------------------------------------------------------------------------------------------------------------------------------------------------------------------------------------------------------------------------------------------------------------------------------------------------------------------------------------------------------------------------------------------------------------------------------------------------------------------------------------------------------
Amietophrynus_tihamicus_MVZ_236409    --------------------------------------------------------------------------------------------------------------------------------------------------------------------------------------------------------------------------------------------------------------------------------------------------------------------------------------------------------------------------------------------------------------------------------------------------------------------------------------------------------------------------------------------------------------------------------------------------------------------------------------------------------------------------------------------------------------------------------------------------------------ATGAGAGGTCCAGCCTGCCCAGTGA-CTTTGTTCAACGGCCGCGGTATCCTAACCGTGCGA-AGGTAGCGTAATCACTTGTTCTTTAATTGTGGACTAGTATGAATGGCATCA-CGAAGGTTAAACTGTCTCCTTTCTCTAATCAGTGAAACTGA-TCTCCCCGTGAAGAAGCGGGGATAAAAATATAAGACGAGAAGACCCTATGGAGCTTTAAAC---GACTTTAAGTTTTTGGTTGGGGTGACCGCGGAGCATAATAAAACCTCCGTGTTGA---CCAAGACCTACGAGTCTAAGCATCAGAATACTGACATCCAT-TGACCCAATATATTTGAGCAACGAACCAAGTTACCCTAGGGATAACAGCGCAATCCACTTCAAGAGCCCCTATCGACAAGTGGGTTTACGACCTCGATGTTGGATCAG-GGTCTCCCAGTGGTGCAGCCGCTACTAATGGTTCGTTTGTTCAACGATTAAAACCCTACG--------------------------------------------------------------------------------------------------------------------------------------------------------------------------------------------------------------------------------------------------------------------------------------------------------------------------------------------------------------------------------------------------------------------------------------------------------------------------------------------------------------------------------------------------------------------------------------------------------------------------------------------------------------------------------------------------------------------------------------------------------------------------------------------------------------------------------------------------------------------------------------------------------------------------------------------------------------------------------------------------------------------------------------------------------------------------------------------------------------------------------------------------------------------------------------------------------------------------------------------------------------------------------------------------------------------------------------------------------------------------------------------------------------------------------------------------------------------------------------------------------------------------------------------------------------------------------------------------------------------------------------------------------------------------------------------------------------------------------------------------------------------------------------------------------------------------------------------------------------------------------------------------------------------------------------------------------------------------------------------------------------------------------------------------------------------------------------------------------------------------------------------------------------------------------------------------------------------------------------------------------------------------------------------------------------------------------------------------------------------------------------------------------------------------------------------------------------------------------------------------------------------------------------------------------------------------------------------------------------------------------------------------------------------------------------------------------------------------------------------------------------------------------------------------------------------------------------------------------------------------------------------------------------------------------------------------------------------------------------------------------------------------------------------------------------------------------------------------------------------------------------------------------------------------------------------------------------------------------------------------------------------------------------------------------------------------------------------------------------------------------------------------------------------------------------------------------------------------------------------------------------------------------------------------------------------------------------------------------------------------------------------------------------------------------------------------------------------------------------------------------------------------------------------------------------------------------------------------------------------------------------------------------------------------------------------------------------------------------------------------------------------------------------------------------------------------------------------------------------------------------------------------------------------------------------------------------------------------------------------------------------------------------------------------------------------------------------------------------------------------------------------------------------------------------------------------------------------------------------------------------------------------------------------------------------------------------------------------------------------------------------------------------------------------------------------------------------------------------------------------------AAATTAACACACTAGCCATTATTCCAATAATAACAAAAACCCCGCACCCGCGAGCCATTGAAGCCGCAACAAAGTACTTTCTTACACAAGCCGCAGCATCGGCACTAATTTTATTTTCTAGTACTCTAAACGCCTTTATTCTCGGAGAATGAGCAATCAATACACAAACCCACCCGATCCCAGCCACCCTTCTATCTATCGCCATTGCTATAAAACTAGGGGTTGCCCCATTTCACTTCTGATTACCAGAAGTTCTACAAGGATCTACCCTGCAAACAGGACTAATCCTATCTACATGACAGAAACTAGCCCCAATAGCACTTCTCCTTCAACTCTCACAATCAATTAACCTCAACCTTCTACTCGCACTAGGCCTCCTATCTACTATTATTGGGGGCTGAGGGGGAATCAATCAAACTCAAATCCGTAAAATCCTGGCCTTCTCGTCTGTTGCCCATCTTGGTTGAATAGTAGCTATTCTAAAAATCTCCCCACAACTTACCCTAATGAATTTCTTACTTTATATTTTGATGACAACAACACTTTTTTTAACCTTTATATCACTAAACACAAAAAATATGTATGAATTATCCACCTCATGATCAAAAACCCCCACTCTCGCAGCACTATCCCTCCTATCCCTCCTATCTCTGAGCGGTTTGCCACCACTCACAGGATTTATGCCAAAATGACTAATTGCCCAAGAATTAATTAAACAAAACATAGTAGTATTTGCCCTAATTATTCTTCTATCCACACTTCTAAGCCTATTCTTTTATCTCCGTCTAACATATTCCATATCTTTAACTCTAGCACCAAGCCTATCATCCTCTCCAACAACATGATTCCACTCCCCTAAAAACACTCTAAC-ACCCCAACAACTCTGTCA-------------------------------------------------------------------------------------------------------------------------------------------------------------------------------------------------------------------------------------------------------------------------------------------------------------------------------------------------------------------------------------------------------------------------------------------------------------------------------------------------------------------------------------------------------------------------------------------------------------------TTGCATGCTTTGAGAAATGCAGAGAAAGCCCTGCTACCAGGCTACCATCCTTTCGAATGGAAACCACCACTGAAGAATGTGTCCATCAGTACAGATGTTGGCATCATTGATGGCCTATCAGGGCTAAATCGATCTGTCGATGAATATCCTGTTGATGCGATTTCCAAAAGGTTTAGATATGATGCTGCTCTGGTTTCAGCTTTGAAAGATATGGAAGAAAATATCCTCGAAGGTTTAAAGTCCAAAGACCTAGAGGAATACCTTTCTGGTCCATTTATTGTGGTGATTAAAGAATCATGTGATGGTATGGGAGATGTAAGCGAGAAGCATGGCTGCGGACCTGCAGTACCAGAGAAGGCTGTCCGCTTCTCCTTCACTATCATGAACATAAGTGTGGCCAACAGCAAAAATGGATCCGTTAGAATTTTTGAGGAGGCTAAACCCAATTCTGAACTTTGCTGCAAACCTGTGTGTTTAATGCTTGCTGATGAATCAGACCATGAAACTCTGACTGCCATCCTGGGTCCTCTGATAGCCGAAAGAGAATCCATGAAATGCAGCGAGCTCCTCTTGGAAATTGGAGGAATACGTAGAAGCTTTAAGTTTATCTTCCGGGGTACAGGTTATGATGAGAAGTTGGTGCGTGAAGTTGAAGGACTTGAAGCCTCGGGTTCTGTCTATATTTGTACTCTTTGTGATGCCACCCGTCTTGAAGCTTCTCAGAACTTGGTTTTCCATTCCATTACCAGAAGCCACACTGAGAACTTGCAACGCTATGAAACATGGAGAGCTAATCCCTATAATGAATCAGTTAATGAGCTTCGTGACAGAGTTAAGGGA------------------------------------------------------------------------------------------------------------------------------------------------------------------------------------------------------------------------------------------------------------------------------------------------------------------------------------------------------------------------------------------------------------------------------------------------------------------------------------------------------------------------------------------------------------------------------------------------------------------------------------------------------------------------------------------------------------------------------------------------------------------------------------------------------------------------------------------------------------------------------------------------------------------------------------------------------------------------------------------------------------------------------------------------------------------------------------------------------------------------------------------------------------------------------------------------------------------------------------------------------------------------------------------------------------------------------------------------------------------------------------------------------------------------------------------------------------------------------------------------------------------------------------------------------------------------------------------------------------------------------------------------------------------------------------------------------------------------------------------------------------------------------------------------------------------------------------------------------------------------------------------------------------------------------------------------------------------------------------------------------------------------------------------------------------------------------------------------------------------------------------------------------------------------------------------------------------------------------------------------------------------------------------------------------------------------------------------------------------------------------------------------------------------------------------------------------------------------
Amietophrynus_tuberosus               -TTTGGCGCTATAACAATAGTACCGCAAGGGACTGATGAAAT---AAGCAATAAAAAGTAATGACTACCCCCTGTACCTTTCGCATCATGGTTTAACTAGTCTGATCAAGCAAAACGTA-TTTTAGTTTGACCTCCCGAAACTAAGTGAGCTACTTCAAGGCAGCTAA-AAGAGCCAACCCGTCTCTGTTGCAAAAGAGTGGGACGACCTTCAAGTAGGGGTGATAGACCTAACGAACTTAGTGATAGCTGGTTACCCAGGAAAGGGATCTAAGTCCAACCTA---TTTAGCGTAATTCAAATAAGGTACAGCCTATTTGAAACAGG-AAACAACCTAAATCAATGGATAA---ACAACCAAGTGGGCCTAAAAGCAGCC-ATCTTTAAAAATGCGTCAAAGCTTAATTGTCAACACGCCC--AATTTCCACAT-ACCACACCACTCCTTCACCACTACTGAGTAATTCTATACC---CCTATAGAAAATTTTATGTTAAAACTAGTAACAAGAAGAAGA-CCCTTCTCTATAAATGTAAGTGTAAAT----CAAACAGGACAAGCCATT-GATATCTAACATGC-TTGA--GCTAAGAGTAATAACCTAACAAGAAAACCTTACTTACACCAATGTTAACCTAACACAAGAACATTCTAAGAAAGATTTAAAGAGAAAGAAGGAACTCGGCAAATAATAACCTC-GCCTGTTTACCAAAAACATCGCCTC---ATAAGAGGTCCAGCCTGCCCAGTGA-CTCTGTTTAACGGCCGCGGTATCCTAACCGTGCGA-AGGTAGCGTAATCACTTGTTCTTTAATTGCGGACTAGTATGAACGGCACCA-CGAGGGTTATACTGTCTCCTTTCTCTAATCAGTGAAACTAA-TCTCCCCGTGAAGAAGCGGGGATATGAATATAAGACGAGAAGACCCTATGGAGCTTTAAAC---GACTGTAAGTTTTTGGTTGGGGTGACCACGGAGCATAGTATAACCTCCACGTTGA---CTTAGACTCACACGTCTGAGCATCAGAACACTGACATTCAT-TGACCCAATACAATTGAGCAACGAACCAAGTTACCCTAGGGATAACAGCGCAATCTACTTCAAGAGCCCCTATCGACAGGTAGGTTTACGACCTCGATGTTGGATCAG-GGTATCCCAGTGGTGCAGCCGCTACTAAAGGTTCGTTTGTTCAACGATTTAAACCCT--------------------------------------GTTTGGTCCTGACCTTGGAATCAATTATTACTTAATATACACATGCAAGTATCCGCCCCCCTGTGAAAACGCCCTTTACCCCCTATTA---G-GGACAAGGAGCTGGTATCAGGCACGA-AAATCAGCCCAAAACACCTAGCTATGCCACACCCACAAGGGAATTCAGCAGTGATTAACATT--GAGCATTAGCGCAAGCTTGACTCAGTCAAAGTAAAT--AGGGCCGGCTAATCTGGTGCCAGCCGCCGCGGTTACACCACGTGGC--C-CAAATTGATCCCCCT-CCGGCGTAAAGCGTGATTAAAGCTAA-ACTTAATTAGAGTTAAACTAAAACTAAGCCGTGACACGCTTGTT-CCTTAAGAAACTCAAAAACGAAAGTTAC-TCTAACACAATCAAC-TTGAACTCACGACAGCTGGGACACAAACTGGGATTAGATACCCCACTATGCCCAGCC------GTAAACTTTTATTTACTCACTGATC------GCCAGGG-AACTACTAGCCAAGCTTAA-AACCCAAAGGACTTGACGGTACCCCAT-ATCCATCTAGAGGAGCCTGTTCTGTAATCGATAATCCACGTTTAACCTCACCATTTTTAGT---TAATCAGCCTGTATACCTCCGTCGTCAGCTTACCACGTGAGCGCCAATT-AGTGAGCCTAATGTCTT--TCCACCAACACGTCAGGTCAAGGTGCAGTAAATGAAATGGGAAGAGATGGGCTACACTTTCT-ACTATAGAAGA-AACGAAAAACTACCTATGAAA-TCTAGTCGGAAGGCGGATTTAGCAGTAAAAAGGAATCAGCATGTCCATTTTAA-CCCGGCACTGGGGTGTGTACACACCGCCCGT--CACCCTCTTCAAAGCAT--CTTAAT--AGTCTTTAACAAATCAAA--GC-ACTAAAG-AAGAGGCAAGTCGTAACATGGTAAGTATACCGGAAGGTGTGCTTGG--------------------------------------------------------------------------------------------------------------------------------------------------------------------------------------------------------------------------------------------------------------------------------------------------------------------------------------------------------------------------------------------------------------------------------------------------------------------------------------------------------------------------------------------------------------------------------------------------------------------------------------------------------------------------------------------------------------------------------------------------------------------------------------------------------------------------------------------------------------------------------------------------------------------------------------------------------------------------------------------------------------------------------------------------------------------------------------------------------------------------------------------------------------------------------------------------------------------------------------------------------------------------------------------------------------------------------------------------------------------------------------------------------------------------------------------------------------------------------------------------------------------------------------------------------------------------------------------------------------------------------------------------------------------------------------------------------------------------------------------------------------------------------------------------------------------------------------------------------------------------------------------------------------------------------------------------------------------------------------------------------------------------------------------------------------------------------------------------------------------------------------------------------------------------------------------------------------------------------------------------------------------------------------------------------------------------------------------------------------------------------------------------------------------------------------------------------------------------------------------------------------------------------------------------------------------------------------------------------------------------------------------------------------------------------------------------------------------------------------------------------------------------------------------------------------------------------------------------------------------------------------------------------------------------------------------------------------------------------------------------------------------------------------------------------------------------------------------------------------------------------------------------------------------------------------------------------------------------------------------------------------------------------------------------------------------------------------------------------------------------------------------------------------------------------------------------------------------------------------------------------------------------------------------------------------------------------------------------------------------------------------------------------------------------------------------------------------------------------------------------------------------------------------------------------------------------------------------------------------------------------------------------------------------------------------------------------------------------------------------------------------------------------------------------------------------------------------------------------------------------------------------------------------------------------------------------------------------------------------------------------------------------------------------------------------------------------------------------------------------------------------------------------------------------------------------------------------------------------------------------------------------------------------------------------------------------------------------------------------------------------------------------------------------------------------------------------------------------------------------------------------------------------------------------------------------------------------------------------------------------------------------------------------------------------------------------------------------------------------------------------------------------------------------------------------------------------------------------------------------------------------------------------------------------------------------------------------------------------------------------------------------------------------------------------------------------------------------------------------------------------------------------------------------------------------------------------------------------------------------------------------------------------------------------------------------------------------------------------------------------------------------------------------------------------------------------------------------------------------------------------------------------------------------------------------------------------------------------------------------------------------------------------------------------------------------------------------------------------------------------------------------------------------------------------------------------------------------------------------------------AACTTTTACATACCCATGTCCAACAAGACTGGGGTGGTGCGAAGCCCATTCGAATACCCYCAGTATTACCTGGCAGAGCCATGGCAGTATTCCGTTTTGTGCGCGTACATGTTCCTGCTCATTCTTCTTGGGTTCCCTATCAACTTCATGACCTTGTACGTCACCGTCCAGCACAAGAAGCTCCGGACACCCTTAAACTATATCCTGCTGAACTTGGCCTTTGCCAACCACTTCATGGTCCTGTGTGGATTCACCGTCACAATGTAYTCCTCAATGAACGGATACTTCGTCTTCGGAGTAACCGGATGCTATATTTGTTCTGCCACCTATTCTTCAATGTCAGAGCGGACACCTCGTGTGCAGCAACTGTCGGCCCAAGCTCACATGTTGCCCAACCTGCAGAGGGCCCTTGGGATCCATCCGCAACCTGGCAATGGAAAAAGTTGCCAACTCTGTCCTCTTCCCCTGCAAATACGCCTCATCAGGTTGCGAGGTAACCCTGCCGCACACGGAAAAAGCCGATCACGAAGAGCTGTGCGAATTTCGACCGTACTCGTGCCCCTGCCCTGGCGCATCTTGCAAATGGCAGGGTTCCTTGGATGCCGTCATGCCACATCTCATGCATCAGCATAAATCCATCACGACGTTACAAGGAGAGGATATTGTGTTTCTTGCCACAGACATTAACCTTCCCGGGGCTGTGGACTGGGTC--------------------------------------------------------------------------------------------------------------------------------------------------------------------------------------------------------------------------------------------------------------------------------------------------------------------------------------------------------------------------------------------------------------------------------------------------------------------------------------------------------------------------------------------------------------------------------------------------------------------------------------------------------------------------------------------------------------------------------------------------------------------------------------------------------------------------------------------------------------------------------------------------------------------------------------------------------------------------------------------------------------------------------------------------------------------------------------------------------------------------------------------------------------------------------------------------------------------------------------------------------------------------------------------------------------------------------------------------------------------------------------------------------------------------------------------------------------------------------------------------------------------------------------------------------------------------------------------------------------------------------------------------------------------------------------------------------------------------------
Amietophrynus_xeros                   -TTTGGAGCTATAACGACAGTACCGCAAGGGAATGATGAAAT---AAGCAACAAAAAGTAATGTTTACCTCATGTACCTTTTGCATCATGGTTTAACTAGTCTAATCAAGCAAAACGTA-TTTTAGTTTGACCTCCCGAAACTAAGTGAGCTACTTCAAGGCAGCTGA-AAGAGCTAACCCGTCTCTGTTGCAAAAGAGTGGGATGACCTTCAAGTAGGGGTGACAGACCTAACGAACTTAGTGATAGCTGGTTACTCAGGAAAAGGATCTAAGTCCAACCTA---TTTAGCGTAATTCAAATAAGGTACAGCCTATTTGAAACAGG-ATACAACCTAAACCAATGGATAA---ACAATCAAGTGGGCCTAAAAGCAGCC-ATCTTTAAAATTGCGTCAAAGCTTAATTGCTCTTATGCTA-AAT-TACTCTAT-TTTATTTCACTCCTTCATTAGTACTGAGTAATTCTATACT---CCTATAGAAAATTTTATGTTAAAACTAGTAACAAGAAGAAGA---CCTTCTCTAGAGTGTAAGTGTAAAT----CAGGCAGGACTAACCACT-GATATTTACCATTT-TTGA--GCCTAAAGTAATAACTTAACAAGAAAACCTTACTAACACACATGTTAACCTAACACAAGAGCACTTCAAGAAAGATTTAAAGAAAAAGAAGGAACTCGGCAAATGATAGCCTC-GCCTGTTTACCAAAAACATCGCCTC---ATAAGAGGTCCAGCCTGCCCAGTGA-CTCTGTTCAACGGCCGCGGTATCCTAACCGTGCGA-AGTAGGCGTAATCACTTGTTCTTTAATTGAGGACTAGTATGAATGGCACCA-CGAGGGTTATACTGTCTCCTTTTTCTAATCAGTGAAACTAA-TCTCCCCGTGAAGAAGCGAGGATACAAATATAAGACGAGAAGACCCTATGGAGCTTCAAAC---GTCTATGAGTTTTTGGTTGGGGTGACCACGGAGCATAAAATAACCTCCATATTGA---CTAGGATCTACGTATCAAAGCATCAGCACACTGACATTCAT-TGACCCAATATAATTGAGCAACGAACCAAGTTACCCTAGGGATAACAGCGCAATCCACTTCAAGAGCCCCTATCGACAAGTGGGTTTACGACCTCGATGTTGGATCAG-GGTATCCCAGTGGTGCAGCCGCTACTAAAGGTTCG----------------------------------------------------------------------------------------------------------AAGTCTCCGCCCCCCTGTGAAAACGCCCTTTACCCCCTATTA---T-GGACAAGGAGCTGGTATCAGGCACGA-AAATCAGCCCAAAACACCTAGCTACGCCACACCCACAAGGGAACTCAGCAGTGATTAACATT--GAGCATTAGCGCAAGCTTGACTCAGTTAAAGTAAAC--AGAGCCGGCCAATCTGGTGCCAGCCGCCGCGGTTACACCACGTGGC--T-CAAATTGACCTCCT--CCGGCGTAAAGCGTGATTAAAGTTAA-ACTTAACTAGTGTTAAACCAAAACTAAGCTGTGACACGCTTGTT-CACTGGGAAACCCATAAACGAAAGTTAC-TCTAACATAAACAAC-TTGAATTCACGACAGCTGGGGCACAAACTGGGATTAGATACCCCACTATGCCCAGCC------GTAAACTTTTATTTACATCTCAATC------GCCAGGG-AACTACGAGCTAAGCTTAA-AACCCAAAGGACTTGACGGTACCCCAT-ATCCCCCTAGAGGAGCCTGTCCTATAATCGATAATCCACGTTTAACCTCACCATTTTTAGT---TAATCAGCCTGTATACCTCCGTCGTCAGCTTACCACGTGAGCGCCAATT-AGTGAGCTTAATGTTAC--TTCACCAACACGTCAGGTCAAGGTGCAGCAAATGAAATGGGAAGAGATGGGCTACACTTTCT-AATGTAGAAGA-AACGAAAAACTACCTATGAAA-CCTAGTTAGAAGGCGGATTTAGCAGTAAAAAGAAATCATCATGTTCATTTTAA-CTCGGCACTGGGGTGTGTACACACCGCCCGT--CACCCTCTTCAAGGCAC---TACTCG-AGTTTCTAACTAACCT-A--AGCATAACAG-AAGAGGCAAGTCGTAACATGGTAAGTATACCGGAAGGTGTGCTTGG---------------------------------------------CGGTTGCACCTCTCTGTGGCGGACCTGCTCTTTGTGTTCACGCTCCCGTTCTGGTCTGTAGATGCCGCCATTGGGTGGTACTTCAAAGACTTCTTGTGTAAAGCCGTCCATGTCATTTACACGGTCAACCTCTACAGCAGYGTCTTAATTTTGGCCTTTATCAGCTTGGATCGGTACTTGGCCATTGTCCATGCCACCAACAGCCAAGGATCTAGGAAACTCTTGGCAGAGAAAATTGTGTATGCTGGTGTGTGGCTTCCAGCGATTTTGTTGACCGTGCCGGACGTTGTATTTGCCAGCGTGTCGGACATTGATGGCAACTTTGTGTGTGAYCGCATCTACCCAGTGGAGAACAGAGAACACTGGACCGTTGGCTTCCGTTTCCTCCACATCACAGTTGGACTTGTCTTGCCCGGACTCGTCATTTTAACTTGCTACTGCGTCATCATTTCCAAGTTGTCCCATKSCAAGGGCCATCAAAAACGTAAAGCCTTGAAGACGACTGTGATTCTCATCCTGGCATTCTTCGCCTGTTGGCTCCCGTACTATATCTGCCTTACCATCGACACCTTTGCTATACTTGGACTCTTGAAGTTTGATTGTTACATGGATAATATGCTTCACAAGTGGATCTCCATCACAGAAGCTTTGGCCTTCTTCCACTGCTGCCTCAACCCCATCTTA-----------------------------------------------------------------------------------------------------------------------------------------------------------------------------------------------------------------------------------------------------------------------------------------------------------------------------------------------------------------------------------------------------------------------------------------------------------------------------------------------------------------------------------------------------------------------------------------------------------------------------------------------------------------------------------------------------------------------------------------------------------------------------------------------------------------------------------------------------------------------------------------------------------------------------------------------------------------------------------------------------------------------------------------------------------------------------------------------------------------------------------------------------------------------------------------------------------------------------------------------------------------------------------------------------------------------------------------------------------------------------------------------------------------------------------------------------------------------------------------------------------------------------------------------------------------------------------------------------------------------------------------------------------------------------------------------------------------------------------------------------------------------------------------------------------------------------------------------------------------------------------------------------------------------------------------------------------------------------------------------------------------------------------------------------------------------------------------------------------------------------------------------------------------------------------------------------------------------------------------------------------------------------------------------------------------------------------------------------------------------------------------------------------------------------------------------------------------------------------------------------------------------------------------------------------------------------------------------------------------------------------------------------------------------------------------------------------------------------------------------------------------------------------------------------------------------------------------------------------------------------------------------------------------------------------------------------CACTAGCTATTATTCCTATAATAACAAAAAACCCTCACCCACGAGCGATTGAAGCTGCAACAAAATACTTTTTAACACAAGCCGCAGCATCTGCCATAATTCTATTCTCTGCCACCCTTAATGCATTTACACTAGGAGAATGAACAATTGACACACCAATTCACCCAATTTCAGCCATTCTATTATCAATTGCCATCGCAATAAAACTGGGGATCGCCCCGTTCCACTTCTGACTTCCAGAAGTTCTTCAAGGGTCAACACTTCAGACTGGCTTAATTCTGTCAACATGACAAAAATTAGCCCCAATAGCCCTGCTTCTCCAACTTTCCCAGTCAGCAAACCTTACCCTATTACTCGCATTAGGCCTTTTATCGACCATGGTAGGAGGATGAGGTGGTATTAATCAAACTCAAATTCGTAAAATCCTAGCCTTCTCCTCCGTCGCCCACCTGGGGTGAATAGTAGCAATTCTAAAAATCTCCCCTCAACTAGCACTTTTAAACTTTTTTCTTTATATTCTAATGACATCAACCCTTTTCCTTACCTTCATATCCTTAAACACCAAAAACATATATGAATTATCAACCTCCTGATCCAAAACTCCAACCCTCGCAGCCTTCTCACTTCTCTCCCTTCTCTCACTAAGCGGTCTGCCCCCACTAACAGGATTTATGCCGAAATGACTTATTGCCCAAGAAATAATTAAACAAGATATAGTCATGTTTGCCCTAATTATTCTCCTATCGACACTTCTTAGCCTATTCTTTTACCTACGACTCACTTACTCTATATCACTCACCCTGGCCCCAAGTTTATCTTCCTCCTCAATATCATGATTCAACTCACCAAAAAAC------------------------------------------------------------------------TTTCCCGGGAATGGACACATGCAACCACTCTCTGAAAATGTCAGGAAGTATGTCATGAGCCACTTCCGCTGGAATAAGTTCGGCAGAAGGAATAGCACCGGTAGTGATAGCAACAAT---GCAGGTTACAAACGGGAAGATATAGCCAACTACCCCATATTTAACCTGTTCCCCACTAATGACAACCAAAACACACAAGATGGCAACATGGAAGAAGAAACTATGGACAGGCAAGACAATAAGAGGTCATATTCTATGGAACATTTCCGATGGGGTAAACCAGTCGGCAAGAAAAGGAGACCTGTTAAGGTTTTCCCAAGCGATGCTGAGGAAGAATCATCGGAAATCTACCCAACAGAGTACAGAAGAGAGTTGTCTGTAGAGTTTGACTACCCYGATACCAACTCCGAAGAAGACATGGACGACAGTATGTTGATGGAAAGCCCAAATAAAAAAGATCGAAAGTATAAAATGCATCATTTTCGATGGGAGGGTCCACCCAAAGACAAGAGATATGGAGGATTCATGACCCCGGAGCGCAGTCAGACTC-----------------------------------------CTACCATCCTTTCGAATGGAAACCACCACTGAAGAACGTGTCCATCAGTACAGATGTTGGCATCATTGATGGCCTATCAGGACTAAATCGATCTGTTGATGAATATCCTGTTGATGCGATCTCCAAAAGGTTTAGRTATGATGCTGCTCTGGTTTCAGCTTTGAAAGATTTGGAAGAAAATATCCTCGAAGGTTTAAAGTCCAAAGACCTAGAGGAATACCTTTCTGGTCCATTTATTGTGGTGATTAAAGAATCATGTGATGGTATGGGAGATGTAAGCGAGAAGCATGGCTGTGGACCTGCAGTACCAGAGAAGGCTGTCCGCTTCTCCTTCACCATCATGAACATAAGTGTTACCAACAGCAAAAATGGATCTGTTAGAATTTTTGAGGAGGCTAAACCCAATTCTGAACTTTGCTGCAAACCTGTGTGTTTAATGCTTGCTGATGAATCAGATCATGAAACTCTGACTGCCATCCTGGGTCCTCTGATAGCCGAAAGAGAATCTATGAAATGCAGTGAGCTCCTCTTGGARATTGGAGGAATACGTAGAAGCTTTAAGTTTATCTTCCGGGGTACAGGTTATGATGAGAAGTTGGTGCGTGAAGTTGAAGGACTTGAAGCCTCAGGTTCTGTCTATATTTGTACACTTTGTGACGCCACCCGTCTAGAAGCTTCTCAGAACTTGGTTTTCCATTCCATTACCAGAAGCCACAGTGAGAACTTGCAACGCTATGAAACATGGAGAGCTAATCCCTACCATGAATCTGTTGATGAGCTTCGTGACAGA---------------------------------------------------------------------------------------------------------------------------------------------------------------------------------------------------------------------------------------------------------------------------------------------------------------------------------------------------------------------------------------------------------------------------------------------------------------------------------------------------------------------------------------------------------------------------------------------------------------------------------------------------------------------------------------------------------------------------------------------------------------------------------------------------------------------------------------------------------------------------------------------------------------------------------------------------------------------------------------------------------------------------------------------------------------------------------------------------------------------------------------------------------------------------------------------------------------------------------------------------------------------------------------------------------------------------------------------------------------------------------------------------------------------------------------------------------------------------------------------------------------------------------------------------------------------------------------------------------------------------------------------------------------------------------------------------------------------------------------------------------------------------------------------------------------------------------------------------------------------------------------------------------------------------------------------------------------------------------------------------------------------------------------------------------------------------------------------------------------------------------------------------------------------------------------------------------------------------------------------------------------------------------------------------------------------------------------------------------------------------------------------------------------------------------------------------------------------------------
Anaxyrus_americanus                   -ATTGGAGCTATAATAATAGTACCGCAAGGGAATGATGAAAT---AAGCAACAAAAAGTAGAGACTACCCCTCGTACCTTTTGCATCATGGTTTAACTAGTTTAATCAAGCAAAAAGTA-TTTTAGTTTGACTTCCCGAAACTAAGTGAGCTACTTCAGGGCAGCTTT-TAGAGCGAACCCGTCTCTGTAGCAAAAGAGTGGGATGACCCTCAAGTAGCGGTGATAGACCTAACGAACTTAGTGATAGCTGGTTACTCAAGAAACGGATCTAAGTCCAACCTA---TTTAGCGTAATTCAAATAAGGTACAGCCTATTTGAAACAGG-ATACAACCTAGACTAATGGATAT---ACAATCAAGTGGGCCTAAAAGCAGCC-ATCTTTTAAATAGCGTCAAAGCTTAATTGTTTACATGCCT--AATTACTTAATTATTACCCCAATCCTCTACCACTACTGAGTAATTCTATATT---ATTATAGAAAATTTTATGTTAAAACTAGTAACAAGAAGAGAA--TTCTTCTCTTAAATGTAAGTGTACAT----CAGAAAGGATAAACCACT-GATACTTAACGTAA-ATGA--AACCAAAGTAAGAACTAATCAAGAAAATTTTACTCTTACATACGTTAACCTAACACAAGAACATTACAAGAAAGATTAAAAGAAAAAGAAGGAACTCGGCAAATATTAACCTC-GCCTGTTTACCAAAAACATCGCCTC---ATAAGAGGTCCAGCCTGCCCAGTGA-CCATGTTCAACGGCCGCGGTATCCTAACCGTGCGA-AGGTAGCGTAATCACTTGTTCTTTAAATGTGGACTAGTATGAATGGCATCA-CGAAGGTTATACTGTCTCCTTTTTCTAATCAGTGAAACTAA-TCTTCCCGTGAAGAAGCGGGAATAACCCTATAAGACGAGAAGACCCTATGGAGCTTAAAAC---GTTTATGAATTTTTGGTTGGGGTGACCGCGGAGCATAACACAACCTCCACATTGA---CTGAGATTTACAAATCTAAGCATCAGTATTCTGACATCCAT-TGACCCAATATATT-GAACAACGAACCAAGTTACCCTAGGGATAACAGCGCAATCCACTTCAAGAGCTCCTATCGACAAGTGGGTTTACGACCTCGATGTTGGATCAG-GGTATCCCAGTGGTGCAGCCGCTATAAAGGTTCG--------------------------------------------------------------------------------------------------------------------------------------------------------------------------------------------------------------------------------------------------------------------------------------------------------------------------------------------------------------------------------------------------------------------------------------------------------------------------------------------------------------------------------------------------------------------------C-----GCCAGGG-AACTACGAGCTAAGCTTAA-AACCCAAAGGACTTGACGGTACCCCAT-ATCCACCTAGAGGAGCCTGTCCTATAATCGATAATCCACGTTTAACCTCACCATTTTTAGT---TACTCAGCCTGTATACCTCCGTCGTCAGCTTACCACGTGAGCGTCAATT-AGTGAGCTTAATGTTT---TTCACCAATACGTCAGGTCAAGGTGCAGCAAATGAAATGGGAAGAGATGGGCTACACTTTCT-ATTTTAGAAGA-AACGGAAAACTACCTATGAAA-TCTAGTTAGAAGGCGGATTTAGCAGTAAAAAGGAATCAGCATATCCATTTTAA-CCCGGCACTGGGGTGTGTACACACCGCCCGT--CACCCTCTTCAAAGCTA-TTCTAATCTAGTTTTTAACATATTAAA--GC-CTTACAG-AAGAGGCAAGTCGTAACATGGTAAGTATACCGGAAGGTGTGCTTGGGTCATGGGCTATCAGAAGAAGTCCAGGACCATGACTGATAAGTACCGGTTGCACCTCTCTGTCGCGGACCTGCTGTTTGTGTTCACGCTTCCGTTCTGGTCTGTGGATGCGGCCATCGGTTGGTACTTTAAAGAATTCTTGTGCAAAGCCGTCCACGTCATTTACACAGTCAACCTCTACAGCAGTGTCTTAATCTTGGCCTTTATCAGCTTGGATCGGTACTTGGCGATTGTCCATGCCACCAACAGCCAAGGATCTAGGAAACTCTTGGCAGATAAAATTGTGTACGCTGGTGTGTGGCTTCCKGCTATTTTGTTGACCGTGCCCGATGTTGTATTTGCCAGCGTGTCKGACATTGACGGCAAYTTTGTGTGTGACCGCATCTACCCAGTGGAGAACCGAGAACACTGGACCATTGGCTTCCGTTTCCTCCACATCACAGTTGGACTTGTCTTGCCCGGACTCATCATCTTAACTTGCTACTGCGTCATCATTTCCAAGTTGTCCCATTCAAAGGGCCATCAAAAACGTAAAGCCTTGAAGACGACTGTGATTCTCATCCTGGCMTTCTTCGCCTGTTGGCTCCCGTACTATATCTGCCTTACCATTGACACCTTTGGTTTACTTGGACTCTTAAAGTTTGATTGTTACATGGATAATATGCTTCACAAGTGGATCTCCATCACAGAAGCTTTGGCCTTCTTCCACTGCTGCCTCAACCCCATCTTA------------------------------------------------------------------------------------------------------------------------------------------------------------------------------------------------------------------------------------------------------------------ATCTGCATTTATCTTCATATTGGACGAGGAATATACTATGGCTCCTATCTTTTTAAAGAAACCTGAAATATTGGTGTAATCCTCTTATTCCTAGTGATAGCAACTGCATTTGTAGGCTACGTTCTTCCATGAGGACAAATATCATTTTGAGGTGCAACAGTAATTACCAACCTTCTTTCCGCTGCCCCCTATATTGGAACCGAACTTGTTCAGTGAATTTGAGGAGGATTTTCAGTTGACAATGCAACCCTAACACGATTCTTCACATTTCACTTTATTTGACCATTTATTATTGCAGGCGCCTCCATGCTCCACCTACTGTTTTTACATCAAACAGGATCCTCAAATCCAACAGGTCTAAACTCTAATTTTGATAAAATCCCGTTTCACGTCTATTTTTCTTACAAAGACATTTTGGGATTTGCACTTATACTTGCCCTTTTAGCTCTCCTATCTACATTTGGCCCTAACCTTTTAGGCGACCCAGACAACTTCACACCAGCCAATCCTCTTGTTACACCACCTCACATTAAGCCAGAGTGATATTCCTGGTTTGCCTACGCTATTCTTCGCTCAATTCCTAATAAACTAGGAGGAGTCCTAGCCCTCCTATTTTCTATTATAATTCTCCTTTTAATACCCTTCCTTCACACTTCTAATCAACGCACCCTCATATTTCGACCTCTAGCTAAACTATTTTTTTGGACCTTAGTCGCCAACACCCTTATCTTAACCTGAATTGGGGGACAACCTGTTGAAGATCCTTACATCCTTATTGGTCAACTAGCCTCCGTCTCTTACTTTGCTATTTTCATTATTTTTATCCCTCTTCTCGGCCTTATAGAAAATAAACTAGCCCGGCTC-------------------------------------------------------------------------------------------------------------------------------------------------------------------------------------------------------------------------------------------------------------------------------------------------------------------------------------------ATCACATCTCAAGAGAAAGAGATAACCATCAAGAAATCAAATGGTGAAACTACAAAGACAACAGTGAGGATATGGAATGAGACTGTGTCCAACTTGACCCTTATGGCTCTTGGTTCGTCTGCTCCTGAAATTCTTCTTTCTGTGATTGAAGTATGCGGCCATAACTTTCAGGCTGGAGACCTTGGTCCCAGCACAATTGTGGGCAGTGCTGCTTTCAATATGTTCATCATTATTGCTCTTTGCGTCTATGTGGTACCTGATGGAGAAACCAGGAGGATTAAGCATCTTCGAGTCTTCTTTGTCACCGCCGCCTGGAGCATATTTGCCTACACTTGGCTGTATATGATCTTGTCTGTTTTTTCACCTGGTATTGTAGAAGTCTGGGAAGGTTTACTCACTTTTTTCTTCTTTCCTATCTGTGTTGTGTTTGCTTGGGTCGCAGACAGGAGGTTGCTATTTTACAAATATGTCTATAAGAGATACCGGGCTGGAAAGCAGAGGGGAATGATCATTGAAACAGAAGGTGATAGACCATCCTCCAAAGCCGATATTGAGATGGATGGTAAGGCTCTCAACTCTCACACAGAAAACTTCCTCGATGGCTCTTTAGTTCTTGAAATTGATGAAAAGGACCAAGATGATGAGGAGGCAAGAAGAGAAATGGCTCGGATTTTGAAGGAACTGAAACAAAAGCACCCTGATAAAGAAATGGAACAGTTGATTGAGTTGGCTAACTATCAAGTTTTAAGCCAGCAGCAGAAAAGCAGAGCATTTTACCGCATCCAAGCTACACGTTTGATGACTGGTGCTGGCAATATTTTAAAAAGACATGCAGCAGATCAAGCAAGGAAAGCTGTCAGTATGCATGAGGTTAATAATGACATTATAGAAAATGATCCAGTCAGCAAGATTTACTTTGAGCAAGCGACTTACCAGTGCCTAGAGAACTGTGGAACAGTGGCACTAACAATTGTTCGTCGGGGTGGTGATTTAACCAACACAGTGTTCGTGGACTTTAGAACAGAAGATGGCACAGCAAATGCTGGATCTGATTATGAATTTACCGAAGGAATGGTTGTGTTCAAACCCGGTGAGACACAAAAAGAGATTAAGGTTGGCATTATTGATGACGACATCTTTGAAGAAGATGAAAACTTTCTGGTCCATCTTAGCAACATACGAGTTAACTCTGAAACTACAGATGTAAATTTCGAGTCCAATCACGTAACATCACTTGCATGTCTTGGATCACCTTCAACAGCCACTGTTACCATT---------------------------------------------------------------------------------------------------------------------------------------------------------------------------------------------------------------------------------------------------------------------------------------------------------------------------------------------------------------------------------------------------------------------------------------------------------------------------------------------------------------------------------------------------------------------------------------------------------------------------------------------------------------------------------------------------------------------------------------------------------------------------------------------------------------------------------------------------------------------------------------------------------------------------------------------------------------------------------------------------------------------------------------------------------------------------TTTCCTGGGAATGGACACATGCAACCACTTTCTGAAAACATCAGGAAGTATGTCATGAGCCACTTCCGCTGGAATAAGTTTGGAAGAAGGAATAGCACCGGCAGCGATAGCAACAAT---GCAGGTTACAAACGGGAAGATATAGCCAACTACCCCATATTTAACCTGTTCCCCACTAATGATAACCAAAACACCCAAGATGGAAACATGGAAGAAGCAGCTATGGACAGGCAAGACAATAAGAGGTCATATTCTATGGAACACTTCCGATGGGGTAAACCAGTTGGCAAAAAAAGGAGACCTATTAAGGTTTTCCCAAGCGATGCTGAGGAAGAATCATCAGAAATCTACCCAACGGAGTACAGAAGAGAGTTGTCTGTAGAGTTTGACTACCCTGAAACCAACTCCGAAGAAGACATGGACGACAGCATGTTGATGGAAAGCCCAAATAAAAAAGATCGGAAGTATAAAATGCATCATTTTCGATGGGAAGGTCCACCAAAAGACAAACGATACGGAGGATTCATGACCCCTGAGCGCAGTCAGACTC-----------------------------------------TTATCATCCTTTCGAATGGAAACCACCACTGAAGAATGTGTCCACCAGTACAGATGTTGGCATCATCGATGGCCTCTCAGGGCTAAATCGATCCGTTGATGAATATCCTGTTGATGCGATCTCCAAAAGGTTTAGATATGATGTTGCTCTGGTTTCAGCTTTGAAAGATTTGGAAGAAAATATCATCGAAGGTTTGAAATCCAAAGACCTAGAGGAATACCTTTCTGGTCCATTTATTGTGGTGATTAAAGAATCATGTGATGGTATGGGAGATGTAAGTGAGAAGCATGGCTGTGGACCTGCAGTACCAGAGAAGGCTGTCCGCTTCTCCTTCACCATCATGAACATAAGTGTCACCAACAGCAAAAATGGATCTGTTCGAATTTTTGAGGAGGCTAAACCCAATTCTGAACTTTGCTGTAAACCTGTGTGTTTAATGCTTGCTGATGAATCAGATCATGAAACTCTGACTGCCATCCTGGGTCCTCTGATAGCCGAAAGAGAATCCATGAAATGCAGTGAGCTCCTCTTGGAAATTGGAGGAATACGTAGAAGTTTTAAGTTTATCTTCCGGGGTACAGGTTATGATGAGAAGTTGGTGCGTGAAGTTGAAGGACTTGAAGCCTCAGGTTCTGTCTATATTTGTACTCTTTGTGATGCCACCCGTCTAGAAGCTTCTCAGAACTTGGTTTTCCATTCCATTACCAGAAGCCACAGTGAGAACTTGCAACGCTATGAAACATGGAGAGCTAATCCCTACCATGAATCTGTTG--------------------------------------------------------------------------------------------------------------------------------------------------------------------------------------------------------------------------------------------------------------------------------------------------------------------------------------------------------------------------------------------------------------------------------------------------------------------------------------------------------------------------------------------------------------------------------------------------------------------------------------------------------------------------------------------------------------------------------------------------------------------------------------------------------------------------------------------------------------------------------------------------------------------------------------------------------------------------------------------------------------------------------------------------------------------------------------------------------------------------------------------------------------------------------------------------------------------------------------------------------------------------------------------------------------------------------------------------------------------------------------------------------------------------------------------------------------------------------------------------------------------------------------------------------------------------------------------------------------------------------------------------------------------------------------------------------------------------------------------------------------------------------------------------------------------------------------------------------------------------------------------------------------------------------------------------------------------------------------------------------------------------------------------------------------------------------------------------------------------------------------------------------------------------------------------------------------------------------------------------------------------------------------------------------------------------------------------------------------------------------------------------------------------------------------------------------------------------------------------------
Anaxyrus_baxteri                      -ATTGGAGCTATAATGATAGTACCGCAAGGGAATGATGAAAT---AAGCAACAAAAAGTAGAGACTACCCCTCGTACCTTTTGCATCATGGTTTAACTAGTTTAATCAAGCAAAAAGTA-TTTTAGTTTGACTTCCCGAAACTAAGTGAGCTACTTCAGGGCAGCTTT-TAGAGCGAACCCGTCTCTGTAGCAAAAGAGTGGGATGACCCTCAAGTAGCGGTGATAGACCTAACGAACTTAGTGATAGCTGGTTACTCAAGAAACGGATCTAAGTCCAACCTA---TTTAGCGTAATTCAAATAAGGTACAGCCTATTTGAAACAGG-ATACAACCTAGACTAATGGATAT---ACAATCAAGTGGGCCTAAAAGCAGCC-ATCTTTTAAATAGCGTCAAAGCTTAATTGTTTACATGCCT--AATTACTTAATTATTACCCTAATCCTCTACCACTACTGAGTAATTCTATATT---ATTATAGAAAATTTTATGTTAAAACTAGTAACAAGAAGAGAA--TTCTTCTCTTAAATGTAAGTGTACAT----CAGAAAGGATAAACCACT-GATACTTAACGTAA-ATGA--AACCAAAGTAAGAACTAATCAAGAAAATTTTACTCTTACATACGTTAACCTAACACAAGAACATTACAAGAAAGATTAAAAGAAAAAGAAGGAACTCGGCAAATATTAACCTC-GCCTGTTTACCAAAAACATCGCCTC---ATAAGAGGTCCAGCCTGCCCAGTGA-CCATGTTCAACGGCCGCGGTATCCTAACCGTGCGA-AGGTAGCGTAATCACTTGTTCTTTAAATGTGGACTAGTATGAATGGCATCA-CGAAGGTTATACTGTCTCCTTTTTCTAATCAGTGAAACTAA-TCTTCCCGTGAAGAAGCGGGAATAACCCTATAAGACGAGAAGACCCTATGGAGCTTAAAAC---GTTTATGAGTTTTTGGTTGGGGTGACCGCGGAGCATAACACAACCTCCACATTGA---CTGAGATTTACAAATCTAAGCATCAGTATTCTGACATCCAT-TGACCCAATATATT-GAACAACGAACCAAGTTACCCTAGGGATAACAGCGCAATCCACTTCAAGAGCTCCTATCGACAAGTGGGTTTACGACCTCGATGTTGGATCAG-GGTATCCCAGTGGTGCAGCCGCTACTAAAGGTT---------------------------------------------------------CAAAGGTTTGGTCCTGGCCTTGAGGTCAGTTATTACTTAGTATACACATGCAAGTATCCGCCCCCCTGTGAAAACGCCCTTTAACCCCTTTTA---G-GGACAAGGAGCCGGTATCAGGCTCTAA-AATCAGCCCAAGACACCTAGCTATGCCACACCCACAAGGGAATTCAGCAGTGATTAACATT--GAGCATTAGCGAAAGCTTGACTCAGTTAAAGTAAAAT-AGAGCCGGCTAATCTGGTGCCAGCCGCCGCGGTTACACCACGTGGC--T-CAAATTGACCTCCT--CCGGCGTAAAGCGTGATTAAAGTTT-CTTCATACTAGAGTTAAACTAAAACTAAGCTGTGACACGCCTGTTTATTAAG-AAACCCAAGAACGAAAGTTAC-TCTATCATAACCAAC-TTGAATTCACGACAGCTAGGGAACAAACTGGGATTAGATACCCCACTATGCCTAGCC------GTAAACTTTTACTCACATCCAAATC------GCCAGGG-AACTACGAGCCAAGCTTAA-AACCCAAAGGACTTGACGGTACCCCAT-ATCCACCTAGAGGAGCCTGTCCTATAATCGATAATCCACGTTTAACCTCACCATTTTTAGT---TACTCAGCCTGTATACCTCCGTCGTCAGCTTACCACGTGAGCGTCAATT-AGTGAGCTTAATGTTT---TTCACCAATACGTCAGGTCAAGGTGCAGCAAATGAAATGGGAAGAGATGGGCTACACTTTCT-ATTTTAGAAGA-AACGGAAAACTACCTATGAAA-TCTAGTTAGAAGGCGGATTTAGCAGTAAAAAGGAATCAGCATATCCATTTTAA-CCCGGCACTGGGGTGTGTACACACCGCCCGT--CACCCTCTTCAAAGCTA-ATCTAATCTAGTTCTTAACATATTAAA--GC-CTTACAG-AAGAGGCAAGTCGTAACATGGTAAGTATACCGGAAGGTGTGCTTGG--------------------------------------------------------------------------------------------------------------------------------------------------------------------------------------------------------------------------------------------------------------------------------------------------------------------------------------------------------------------------------------------------------------------------------------------------------------------------------------------------------------------------------------------------------------------------------------------------------------------------------------------------------------------------------------------------------------------------------------------------------------------------------------------------------------------------------------------------------------------------------------------------------------------------------------------------------------------------------------------------------------------------------------------------------------------------------------------------------------------------------------------------------------------------------------------------------------------------------------------------------------------------------------------------------------------------------------------------------------------------------------------------------------------------------------------------------------------------------------------------------------------------------------------------------------------------------------------------------------------------------------------------------------------------------------------------------------------------------------------------------------------------------------------------------------------------------------------------------------------------------------------------------------------------------------------------------------------------------------------------------------------------------------------------------------------------------------------------------------------------------------------------------------------------------------------------------------------------------------------------------------------------------------------------------------------------------------------------------------------------------------------------------------------------------------------------------------------------------------------------------------------------------------------------------------------------------------------------------------------------------------------------------------------------------------------------------------------------------------------------------------------------------------------------------------------------------------------------------------------------------------------------------------------------------------------------------------------------------------------------------------------------------------------------------------------------------------------------------------------------------------------------------------------------------------------------------------------------------------------------------------------------------------------------------------------------------------------------------------------------------------------------------------------------------------------------------------------------------------------------------------------------------------------------------------------------------------------------------------------------------------------------------------------------------------------------------------------------------------------------------------------------------------------------------------------------------------------------------------------------------------------------------------------------------------------------------------------------------------------------------------------------------------------------------------------------------------------------------------------------------------------------------------------------------------------------------------------------------------------------------------------------------------------------------------------------------------------------------------------------------------------------------------------------------------------------------------------------------------------------------------------------------------------------------------------------------------------------------------------------------------------------------------------------------------------------------------------------------------------------------------------------------------------------------------------------------------------------------------------------------------------------------------------------------------------------------------------------------------------------------------------------------------------------------------------------------------------------------------------------------------------------------------------------------------------------------------------------------------------------------------------------------------------------------------------------------------------------------------------------------------------------------------------------------------------------------------------------------------------------------------------------------------------------------------------------------------------------------------------------------------------------------------------------------------------------------------------------------------------------------------------------------------------------------------------------------------------------------------------------------------------------------------------------------------------------------------------------------------------------------------------------------------------------------------------------------------------------------------------------------------------------------------------------------------------------------------------------------------------------------------------------------------------------------------------------------------------------------------------------------------------------------------------------------------------------------------------------------------------------------------------------------------------------------------------------------------------------------------------------------------------------------------------------------------------------------------------------------------------------------------------------------------------------------------------------------------------------------------------------------------------------------------------------------------------------------------------------------------------------------------------------------------------------------------------------------------------------------------------------------------------------------------------------------------------------------------------------------------------------------------------------------------------------------------------------------------------------------------------------------------------------------------------------------------------------------------------------------------------------------------------------------------------------------------------------------------------------------------------------------------------------------------------------------------------------------------------------------------------------------------------------------------------------------------------------------------------------------------------------------------------------------------------------------------------------------------------------------------------------------------------------------------------------------------------------------------------------------------------------------------------------------------------------------------------------------------------------------------------------------------------------------------------------------------------------------------------------------------------------------------------------------------------------------------------------------------------------------------------------------------------------------------------------------------------------------------------------
Anaxyrus_boreas                       ----------------------------------------------------------------------------------------------------------------------------------------------------------------------------------------------------------------------------------------------------------------------------------------------------------------------------------------------------------------------------------------------------------------------------------------------------------------------------------------------------------------------------------------------------------------------------------------------------------------------------------------------------------------------------------------------------------------------------------------------------------------------------------------------------------------------------------------------------------------------------------------------------------------------------------------------------------------------------------------------------------------------------------------------------------------------------------------------------------------------------------------------------------------------------------------------------------------------------------------------------------------------------------------------------------GTTTGGTCCTGGCCTTGAGGTCAGTTATTACTTAGTATACACATGCAAGTATCCGCCCCCCTGTGAAAACGCCCTTTAACCCCTTTTA---G-GGACAAGGAGCTGGTATCAGGCACGAA-AATCTGCCCAAAACACCTAGCTATGCCACACCCACAAGGGAATTCAGCAGTGATTAACATT--AAGTATTAGCGAAAGCTTGACTTAGCTAAAGTAAGAC-AGAGCCGGCTAATCTGGTGCCAGCCGCCGCGGTTACACCACGTGGC--T-CAAATTGACCCCCT--CCGGCGTAAAGCGTGATTAAAGCTAT-ATTCTTCTAGAGTTAAACTAAAACTAAGCTGTGACACGCTTGTTT-TTAAG-AAACCCAAAAACGAAAGTTAC-TCTATTCTAACCAAC-TTGAATTCACGACAGCTGGGGAACAAACTGGGATTAGATACCCCACTATGCCCAGCC------ATAAACTTTTAATTACAACTTAAATC-----GCCAGGG-AACTACGAGCCAAGCTTAA-AACCCAAAGGACTTGACGGTACCCCAC-ATCCACCTAGAGGAGCCTGTCCTATAATCGATAATCCACGTTTAACCTCACCATTTTTAGT---TAATCAGCCTGTATACCTCCGTCGTCAGCTTACCACGTGAGCGCCAATT-AGTGAGCTTAATGTTT---TTCACCAATACGTCAGGTCAAGGTGCAGCAAATGAAATGGGAAGAGATGGGCTACACTTTCT-ATATTAGAAAA-TACGAAAAACTATTTATGAAA-CCTAGTTAGAAGGCGGATTTAGCAGTAAAAAGGAATCAGCATATTCATTTTAA-CCCGGCACTGGGGTGTGTACACACCGCCCGT--CACCCTCTTCAAAGC---CATCAGCCTAGTTTTTAACAACTAAGG--GC-GTCACAG-AAGAGGCAAGTCGTAACATGGTAAGTATACCGGAAGGTGTGCTTGGGTCATGGGCTATCAGAAGAAGTCCAGGACAATGACTGATAAGTACCGGTTGCACCTCTCTGTCGCGGACCTGCTGTTTGTGTTCACGCTTCCGTTCTGGTCTGTGGATGCGGCCATTGGTTGGTACTTTAAAGAATTCTTGTGTAAAGCCGTCCATGTCATTTACACAGTCAACCTCTACAGCAGTGTCTTAATCTTGGCCTTTATCAGCTTGGATCGGTACTTGGCGATTGTCCATGCCACCAACAGCCAAGGATCTAGGAAGCTCTTGGCAGAGAAAATTGTGTACGCTGGTGTGTGGCTTCCGGCTATTTTGTTGACCGTGCCCGACGTTGTATTTGCCAGCGTGTCGGACATTGAAGGCAACTTTGTGTGTGACCGCATCTACCCAGTGGAGAACCGAGAACACTGGACCATTGGCTTCCGTTTCCTCCACATCACAGTTGGACTTGTCTTGCCAGGACTCATCATCTTAACTTGCTACTGCGTCATCATTTCCAAGTTGTCCCATTCAAAGGGCCATCAAAAACGTAAAGCCTTGAAGACGACTGTGATTCTCATCCTGGCATTCTTCGCCTGTTGGCTCCCGTACTATATCTGCCTTACCATTGACACCTTTGGTTTACTTGGACTCTTGAAGTTTGATTGTTACATGGATAATACGCTTCACAAGTGGATCTCCATCACAGAAGCTTTGGCCTTCTTCCACTGCTGCCTCAACCCCATCTTA------------------------------------------------------------------------------------------------------------------------------------TTTTTAGCAATACATTATACTGCCGACACATCAATAGCCTTTTCATCTGTAGCCCACATTTGCCGAGACGTAAACAATGGCTGACTCCTACGTAACCTTCACGCAAATGGCGCCTCATTCTTCTTTATCTGCATTTACCTGCACATTGGACGAGGTATATACTATGGCTCATACCTCTTTAAAGAGACCTGAAATATTGGCGTAATCCTCCTATTCTTAGTTATAGCCACAGCGTTTGTAGGTTATGTCCTCCCATGAGGGCAGATATCATTTTGAGGCGCAACAGTTATTACAAACCTTCTCTCCGCCGCTCCTTATGTCGGAACTGAACTTGTTCAGTGGATTTGAGGGGGGTTCTCGGTAGATAACGCAACCCTAACACGATTCTTT---------------------------------------------------------------------------------------------------------------------------------------------------------------------------------------------------------------------------------------------------------------------------------------------------------------------------------------------------------------------------------------------------------------------------------------------------------------------------------------------------------------------------------------------------------------------------------------------------------------------------TCGTAAATCCACCGGCGGGAAGGCTCCCCGCAAGCAGCTGGCCACTAAGGCCGCCAGGAAGAGCGCTCCCGCCACTGGCGGAGTCAAGAAGCCTCACCGCTACCGGCCCGGGACCGTCGCTCTSCGGGAAATCCGCCGCTACCAGAAGTCCACCGAGCTGCTCATCCGGAAGCTGCCCTTCCAGCGCCTCGTCAGAGAGATCGCCCAGGACTTCAAGACCGATCTGCGCTTCCAGAGCTCGGCCGTCATGGCTCTGCAGGAGGCCAGCGAGGCTTACCTGGTCGGCCTCTTCGAGGACACCAACCTCTGCGCCATCCACGCCAAGCGGATCACATCTCAAGAGAAAGAGATAACCATCAAGAAATCAAATGGTGAAACTACAAGGACAACAGTGAGGATATGGAATGAGACTGTGTCCAACTTGACCCTTATGGCTCTTGGTTCGTCTGCTCCTGAAATTCTTCTTTCTGTGATTGAAGTATGCGGCCATAACTTTCAGGCTGGAGACCTTGGTCCCAGCACAATTGTTGGCAGTGCTGCTTTCAATATGTTCATCATTATTGCTCTTTGCGTCTATGTGGTACCTGATGGAGAAACCAGGAGGATTAAGCATCTTCGAGTGTTCTTTGTCACCGCAGCCTGGAGCATATTTGCCTACACTTGGCTGTATATGATCTTGTCTGTTTTCTCACCTGGTATTGTAGAAGTCTGGGAAGGTTTACTCACTTTTTTCTTCTTTCCTATCTGTGTTTTGTTTGCTTGGGTCGCAGACAGGAGGTTGCTGTTTTACAAATATGTCTATAAGAGATACCGGGCTGGAAAGCAGAGGGGAATGATCATTGAAACAGAAGGAGATAGACCATCCTCCAAAGCCGATATTGAGATGGATGGTAAGGCTCTCAACTCTCACACAGAAAACTTCCTTGATGGCTCTTTAGTTCTTGAAATTGATGAAAAGGACCAAGAAGATGAGGAGGCAAGAAGAGAAATGGCTCGTATTTTGAAGGAACTGAAACAAAAACACCCTGACAAAGAAATGGAACAGTTGATTGAGCTGGCTAACTATCAAGTTTTAAGCCAGCAGCAAAAAAGCAGAGCATTTTACCGCATCCAAGCTACACGTTTGATGACTGGTGCTGGTAATATTTTAAAAAGGCATGCAGCAGATCAAGCAAGGAAAGCTGTCAGTATGCATGAGGTTAATAATGACATTATAGAAAACGATCCAGTCAGCAAGATTTACTTTGAGCAAGCAACTTACCAGTGCCTAGAGAACTGTGGAACAGTGGCACTAACAATTGTTCGTCGAGGCGGTGATTTAACCAACACAGTATTCGTGGACTTCAGAACAGAAGATGGCACAGCAAATGCTGGATCTGATTATGAATTTACCGAAGGAATGGTTGTGTTCAAGCCCGGTGAGACACAAAAAGAGATTAAGGTTGGCATTATTGATGACGACATCTTTGAAGAAGATGAAAACTTTCTGGTCCATCTTAGCAACATACGAGTTAACTCTGAAACTACAGATGTAAATTTCGAGTCCAATCACGTAGCATCACTTGCATGTCTTGGATCACCTTCAACAGCCACAGTTACCATT---AACCCTTATGCCCTATCTATAATTATTTCAAGCCTTGCCTTGGGCACTATTTTAACATTATCCAGTTATCACTGAATTCTAGCCTGAATTGGCCTTGAAATCAACACATTAGCCATCATTCCAATGATAACTAAAACCCCTCACCCACGAGCCATTGAAGCTGCAACAAAGTATTTTTTAACACAAGCCGCAGCATCAGCCCTAATCCTGTTCTCCAGCATCCTTAACGCATATATTTTAGGGGAGTGGGCTATTAATACACCTATTCACCCTGTTCCGGCAACCCTTCTATCAATTGCTATCGCAATAAAACTAGGAATTGCTCCATTTCACTTTTGACTTCCAGAAGTTCTCCAAGGGTCAACTCTTCAAACAGGCCTTATTCTTTCTACATGACAAAAGCTGGCCCCAATAGCACTTCTTCTTCAACTCTCTCAATCAGTAGACCTAAACCTCATGCTTTCCCTAGGCCTCCTGTCCACTATTATCGGGGGGTGGGGGGGCATTAATCAAACCCAGATCCGAAAAATCATAGCCTTCTCCTCCGTTGCTCACTTAGGCTGAATGGTGGCCATTCTAAAAATTTCCCCTCAACTAACCCTTTTAAATTTTTTCTTGTATATTCTAATAACATCAACACTTTTTTTAACTTTTATATCCCTAAACACAAAAAATATGTATGAATTATCAACCTCTTGATCTAAAACTCCAACACTCACAGCATTTTCTATACTCTCTCTTCTTTCACTAAGCGGGCTTCCCCCCCTCACAGGATTTGTACCTAAATGACTTATTGCCCAAGAAATAGTCAAACAAAACATAATTATATTTGCTCTGGTAATTCTACTATCCACACTCCTTACCTTATTCTTTTATTTACGCCTTACATATTCCATATCTTTAACACTAGCACCAAGCTTATCCTCATCCTCTTCATTATGGTTTAATTTACCAAAAAACATCTTAGCCGTACCAATGATTTTATCACTACTTCTTCTTCCTAGCACCCCCACTATTATAGCCATAATCTAGTTTCCTGGGAACGGACACATGCAACCACTCTCTGAAAACATTAGGAAATATGTCATGAGCCACTTCCGCTGGAATAAGTTTGGCAGAAGGAATAGCACCGGCAGCGATAGCAACAAT---GCAGGTTACAAACGGGAAGATATCACCAACTACCCCATATTTAACCTGTTCCCCACTAATGAAAACCAAAACACACAAGATGGCAACATGGAAGAAGCAGCTATGGACAGGCAAGACAATAAGAGGTCATATTCTATGGAACACTTCCGATGGGGTAAACCAGTCGGCAAAAAAAGGAGACCTATTAAGGTTTTCCCAAGCGATGCTGAGGAAGAATCATCGGAAATCTACCCAACGGAGTACAGAAGAGAGTTGTCTTTAGAGTTTGACTACCCTGATACCAACTCCGAAGAAGACATGGACGACAGCATGTTGATGGAAAGCCCAAATAAAAAAGATCGGAAGTATAAAATGCATCATTTTCGATGGGAAGGTCCACCCAAAGACAAACGATACGGAGGATTCATGACCCCTGAGCGCAGTCAGACTC------------------------------------------TATCATCCTTTTGAATGGAAACCACCACTGAAGAATGTGTCCACCAGTACAGATGTTGGCATCATCGATGGCCTATCAGGGCTAAATCGATCCGTTGATGAATATCCTGTTGATGCRATCTCCAAAAGGTTTAGATATGATGTTGCTCTGGTTTCAGCTTTGAAAGATTTGGAAGAAAATATCCTTGAAGGTTTGAAATCCAAAGACCTAGAGGAATACCTTTCTGGCCCATTTATTGTGGTGATTAAAGAATCATGTGATGGTATGGGAGATGTAAGTGAGAAGCATGGCTGTGGACCTGCAGTACCAGAGAAGGCTGTCCGCTTCTCCTTCACCATCATGAACATAAGTGTTACTAACAGCAAAAATGGATCTGTTCGAATTTTTGAGGARGCTAAACCCAATTCTGAACTTTGCTGTAAACCTGTGTGTTTAATGCTTGCTGATGAATCAGATCATGAAACTCTGACTGCCATCCTGGGTCCTCTGATAGCCGAAAGAGAATCCATGAAATTCAGTGAGCTCATCTTGGAAATTGGAGGAATACGTAGAAGCTTTAAGTTTATCTTCCGGGGTACAGGTTATGATGAGAAGTTGGTGCGTGAAGTTGAAGGACTTGAAGCCTCAGGTTCTGTCTATATTTGTACTCTATGTGATGCCACCCGTCTAGAAGCTTCTCAGAACTTGGTTTTCCATTCCATTACCAGAAGCCACAGTGAGAACTTGCAACGCTATGAAACATGGAGAGCTAATCCCTACCATGAATCTGTTGATGAGCTTCGTGACAGG---------AACTTTTACATACCCATGTCCAACAAGACTGGGGTGGTGCGAAGCCCATTTGAATACCCTCAGTATTACCTGGCAGAGCCATGGCAATATTCCGCTTTGTCCGCGTACATGTTCCTGCTCATTCTTCTTGGGTTCCCAATCAACTTCATGACCTTGTACGTCACCATCCAGCACAAGAAGCTCCGGACACCCCTAAACTATATCCTGCTGAATTTGGCCTTTGCCAACCACTTCATGGTCCTGTGTGGATTCACCATCACAATGTACTCCTCAATGAACGGATACTTCGTCTTCGGACAAACCGGTTGCTACGTT---------------------------------------------------------------------------------------------------------------------------------------------------------------------------------------------------------------------------------------------------------------------------------------------------------------------------------------------------------------------------------------------------------------------------------------------------------------------------------------------------------------------------------------------------------------------------------------------------------------------------------------------------------------------------------------------------------------------------------------------------------------------------------------------------------------------------------------------------------------------------------------------------------------------------------------------------------------------------------------------------------------------------------------------------------------------------------------------------------------------------------------------------------------------------------------------------------------------------------------------------------------------------------------------------------------------------------------------------------------------------------------------------------------------------------------------------------------------------------------------------------------------------------------------------------------------------------------------------------------------------------------------------------------------------------------------------------------------------------------------------------------------------------------------------------------------------------------------------------------------------------------------------------------------------------------------------------------------------------------------------------------------------------------------------------------------------------------------------------------------------------------------
Anaxyrus_californicus                 -ATTGGAGCTATAATGATAGTACCGTAAGGGAATGATGAAAT---AAGCAACAAAAAGTAGAGATTACCCCTCGTACCTTTTGCATCATGGTTTAACTAGTTTAATCAAGCAAAAAGCA-TTTTAGTTTGACTTCCCGAAACTAAGTGAGCTACTTCAGGGCAGCTTT-TAGAGCGAACCCGTCTCTGTAGCAAAAGAGTGGGATGACCCTCAAGTAGCGGTGACAGACCTAACGAACTTAGTGATAGCTGGTTACTCAAGAAACGGATCTAAGTCCAACCTA---TTTAGCGTAATTCAAATAAGGTACAGCCTATTTGAAACAGG-ATACAACCTAGACTAGTGGATAT---ACAATCAAGTGGGCCTAAAAGCAGCC-ATCTTTTAAATAGCGTCAAAGCTTAATTGTTTACATGCCT--AATTACTTAATTACCACTTCAATCCCCTACCACTACTGAGTAATTCTATAAA---ATTATAGAAAATTTTATGTTAAAACTAGTAACAAGAAGAGAA--TTCTTCTCTTAAATGTAAGTGTACAT----CAGAAAGGATAAACCACT-GATACTTAACGTAA-ATGA--AACCAAAGTAAAAACTAATCAAGAAAACTTTACTCCTACTTACGTCAACCTAACACAAGAACATTGCAAGAAAGATTAAAAGAAAAAGAAGGAACTCGGCAAATATTAACCTC-GCCTGTTTACCAAAAACATCGCCTC---ATAAGAGGTCCAGCCTGCCCAGTGA-CCATGTTCAACGGCCGCGGTATCCTAACCGTGCGA-AGGTAGCGTAATCACTTGTTCTTTAAATGTGGACTAGTATGAATGGCATCA-CGAAGGTTATACTGTCTCCTTTTTCTAATCAGTGAAACTAA-TCTTCCCGTGAAGAAGCGGGAATTACCCTATAAGACGAGAAGACCCTATGGAGCTTAAAAC---GTCTATAAGTTTTTGGTTGGGGTGACCGCGGAGCATAACATAACCTCCACATTGA---CTGAGATTTACAAATCTAAGCATCAGTATTCTGACATCCAT-TGACCCAATATATT-GAACAACGAACCAAGTTACCCTAGGGATAACAGCGCAATCCACTTCAAGAGCTCCTATCGACAAGTGGGTTTACGACCTCGATGTTGGATCAG-GGTATCCCAGTGGTGCAGCCGCTACTAAAGGTTCGTTTGTTCAACGATTAAAACCCT---------------------------------------------------------------------------------------------------------------------------------------------------------------------------------------------------------------------------------------------------------------------------------------------------------------------------------------------------------------------------------------------------------------------------------------------------------------------------------------------------------------------------------------------------C-----GCCAGGG-AACTACGAGCCAAGCTTAA-AACCCAAAGGACTTGACGGTACCCCAT-ATCCACCTAGAGGAGCCTGTCCTATAATCGATAATCCACGTTTAACCTCACCATTTTTAGT---TACTCAGCCTGTATACCTCCGTCGTCAGCTTACCACGTGAGCGTCAATT-AGTGAGCTTAATGTTC---TTCACCAATACGTCAGGTCAAGGTGCAGCAAATGAAATGGTAAGAGATGGGCTACACTTTCT-ATCTTAGAAGA-AACGGAAAACTACCTATGAAA-TCTAGTTAGAAGGCGGATTTAGCAGTAAAAAGGAATCAGCATATCCATTTTAA-CCCGGCACTGGGGTGTGTACACACCGCCCGT--CACCCTCTTCAAAGCTA-ATCTAAACTAGTTTTTAACATATTAAA--GC-CTTACAG-AAGAGGCAAGTCGTAACATGGTAAGTATACCGGAAGGTGTGCTTGG--------------------------------------------------------------------------------------------------------------------------------------------------------------------------------------------------------------------------------------------------------------------------------------------------------------------------------------------------------------------------------------------------------------------------------------------------------------------------------------------------------------------------------------------------------------------------------------------------------------------------------------------------------------------------------------------------------------------------------------------------------------------------------------------------------------------------------------------------------------------------------------------------------------------------------------------------------------------------------------------------------------------------------------------------------------------------------------------------------------------------------------------------------------------------------------------------------------------------------------------------------------------------------------------------------------------------------------------------------------------------------------------------------------------------------------------------------------------------------------------------------------------------------------------------------------------------------------------------------------------------------------------------------------------------------------------------------------------------------------------------------------------------------------------------------------------------------------------------------------------------------------------------------------------------------------------------------------------------------------------------------------------------------------------------------------------------------------------------------------------------------------------------------------------------------------------------------------------------------------------------------------------------------------------------------------------------------------------------------------------------------------------------------------------------------------------------------------------------------------------------------------------------------------------------------------------------------------------------------------------------------------------------------------------------------------------------------------------------------------------------------------------------------------------------------------------------------------------------------------------------------------------------------------------------------------------------------------------------------------------------------------------------------------------------------------------------------------------------------------------------------------------------------------------------------------------------------------------------------------------------------------------------------------------------------------------------------------------------------------------------------------------------------------------------------------------------------------------------------------------------------------------------------------------------------------------------------------------------------------------------------------------------------------------------------------------------------------------------------------------------------------------------------------------------------------------------------------------------------------------------------------------------------------------------------------------------------------------------------------------------------------------------------------------------------------------------------------------------------------------------------------------------------------------------------------------------------------------------------------------------------------------------------------------------------------------------------------------------------------------------------------------------------------------------------------------------------------------------------------------------------------------------------------------------------------------------------------------------------------------------------------------------------------------------------------------------------------------------------------------------------------------------------------------------------------------------------------------------------------------------------------------------------------------------------------------------------------------------------------------------------------------------------------------------------------------------------------------------------------------------------------------------------------------------------------------------------------------------------------------------------------------------------------------------------------------------------------------------------------------------------------------------------------------------------------------------------------------------------------------------------------------------------------------------------------------------------------------------------------------------------------------------------------------------------------------------------------------------------------------------------------------------------------------------------------------------------------------------------------------------------------------------------------------------------------------------------------------------------------------------------------------------------------------------------------------------------------------------------------------------------------------------------------------------------------------------------------------------------------------------------------------------------------------------------------------------------------------------------------------------------------------------------------------------------------------------------------------------------------------------------------------------------------------------------------------------------------------------------------------------------------------------------------------------------------------------------------------------------------------------------------------------------------------------------------------------------------------------------------------------------------------------------------------------------------------------------------------------------------------------------------------------------------------------------------------------------------------------------------------------------------------------------------------------------------------------------------------------------------------------------------------------------------------------------------------------------------------------------------------------------------------------------------------------------------------------------------------------------------------------------------------------------------------------------------------------------------------------------------------------------------------------------------------------------------------------------------------------------------------------------------------------------------------------------------------------------------------------------------------------------------------------------------------------------------------------------------------------------------------------------------------------------------------------------------------------------------------------------------------------------------------------------------------------------------------------------------------------------------------------------------------------------------------------------------------------------------------------------------------------------------------------------------------------------------------------------------------------------------------------------------------------------------------------------------------------------------------------
Anaxyrus_canorus                      -ATTGGAGCTATATTTATTGTACCGCAAGGGAACGGTGAAAT---AAGCACTAGAAAGTAAAGATTACCCCTTGTACCTTTTGCATCATGGTTTAACTAGTCTAATCAAGCAAAACGTA-TTTAAGTTTGACTTCCCGAAACTAAGTGAGCTACTTCAGGGCAGTTTT-ATGAACGAACCCGTCTCTGTAGCAAAAGAGTGGGACGACCTTCAAGTAGCGGTGATAGACCTAACGAACTTAGTGATAGCTGGTTACTCAAGAAATGGATCTAAGTCCAGCCTG---TTCAGCGTAATTCAAATAAGGTACAGCCTATTTGAAATAAGGATACAACCTAGACTAATGGATAA---GCAATCAAGTGGGCCTAAAAGCAGCC-ACCTTTTAAATAGCGTCAAAGCTTAATTGTTCTTACGCCT--AATTACTTAATTATTATCTTAATCCCCAACTACTACTGAGTAATTCTATATT---TTTATAGAAAATTTTATGTTAAAACTAGTAACAAGAAGAAGA--CCCTTCTCTTTAATGCAACTGTAAAT----CAGAAAGGACAAACCACT-GATACTTAACGTAA-ATGA--ACCCAGAGTAGAAACTAGTCAAGAAAACTCTACTCTCACAAGCGTTAACCTAACACAAGGGCATTTCAAGAAAGATTAAAAGAAAAAGAAGGAATTCGGCAAACATTAACCTC-GCCTGTTTACCAAAAACATCGCCTC---ATTAGAGGTCCAGCCTGCCCAGTGA-CAATGTTCAACGGCCGCGGTATCCTAACCGTGCGA-AGGTAGCGTAATCACTTGTTCTTTAAATGTGGACTAGTATGAATGGCACCA-CGAGGGTTATACTGTCTCCTTTTTCTAATCAGTGAAACTAA-TCTTCCCGTGAAGAAGCGGGGATAAATATATAAGACGAGAAGACCCTATGGAGCTTTAAAT---GTCTATAAATTTTTGGTTGGGGTGACCGCGGAGCATAACACAACCTCCATGTTGA---CTAAGAACTACCAGTCTAAGCATCAATATATTGACATTCAT-TGACCCAATATATTTGAACAACGAACCAAGTTACCCTAGGGATAACAGCGCAATCCACTTCAAGAGCCCCTATCGACAAGTGGGTTTACGACCTCGATGTTGGATCAG-GGTATCCCAGTGGTGCAGCCGCTACTAAAGGTTCGTTGTCAACGATAAAA----------------------------------------CAAAGGTTTGGTCCTGGCCTTGAGGTCAGTTATTACTTAGTATACACATGCAAGTATCCGCCCCCCTGTGAAAACGCCCTTTAACCCCTTTTA---G-GGACAAGGAGCTGGTATCAGGCACGAA-AATCTGCCCAAAACACCTAGCTATGCCACGCCCACAAGGGAATTCAGCAGTGATTAACATT--AAGTATTAGCGAAAGCTTGACTTAGCTAAAGTAAGAC-AGAGCCGGCTAATCTGGTGCCAGCCGCCGCGGTTACACCACGTGGC--T-CAAATTGACCCCCT--CCGGCGTAAAGCGTGATTAAAGCTAT-ATTCTTCTAGAGTTAAACTAAAACTAAGCTGTGACACGCTTGTTT-TTAAG-AAACCCAAAAACGAAAGTTAC-TCTATTTTAACCAAC-TTGAATTCACGACAGCTGGGGAACAAACTGGGATTAGATACCCCACTATGCCCAGCC------GTAAACTTTTAATTACAACTTAAATC-----GCCAGGG-AACTACGAGCCAAGCTTAA-AACCCAAAGGACTTGACGGTACCCCAT-ATCCACCTAGAGGAGCCTGTCCTATAATCGATAATCCACGTTTAACCTCACCATTTTTAGT---TAATCAGCCTGTATACCTCCGTCGTCAGCTTACCACGTGAGCGCCAATT-AGTGAGCTTAATGTTT---TTCACCAATACGTCAGGTCAAGGTGCAGCAAATGAAATGGGAAGAGATGGGCTACACTTTCT-ATGTTAGAAAA-TACGAAAAACTACTTATGAAA-CCTAGTTAGAAGGCGGATTTAGCAGTAAAAAGAAATCAGCATATTCATTTTAA-CCCGGCACTGGGGTGTGTACACACCGCCCGT--CACCCTCTTCAAAGC---CATCAGCCTAGTTTTTAACAACTAAAG--GC-GTCACAG-AAGAGGCAAGTCGTAACATGGTAAGTATACCGGAAGGTGTGCTTGG---------------------------------------------------------------------------------------------------------------------------------------------------------------------------------------------------------------------------------------------------------------------------------------------------------------------------------------------------------------------------------------------------------------------------------------------------------------------------------------------------------------------------------------------------------------------------------------------------------------------------------------------------------------------------------------------------------------------------------------------------------------------------------------------------------------------------------------------------------------------------------------------TTCTTAGCAATACACTATACTGCCGACACATCAATAGCCTTTTCATCTGTAGCCCACATTTGCCGAGACGTGAACAATGGCTGACTCCTACGCAACCTTCATGCAAATGGCGCCTCATTCTTCTTTATCTGCATTTATCTACACATTGGACGAGGTATATACTATGGCTCATACCTCTTTAAAGAGACCTGAAATATTGGCGTAATCCTCCTATTCTTAGTTATAGCCACAGCGTTTGTGGGTTATGTCCTCCCTTGAGGGCAGATATCATTTTGAGGCGCAACAGTTATTACAAACCTTCTCTCCGCCGCTCCTTATGTCGGAACTGAACTTGTTCAGTGGATTTGAGGGGGATTCTCGGTAGATAACGCAACCCTAACACGATTCTTT-----------------------------------------------------------------------------------------------------------------------------------------------------------------------------------------------------------------------------------------------------------------------------------------------------------------------------------------------------------------------------------------------------------------------------------------------------------------------------------------------------------------------------------------------------------------------------------------------------------------------------------------------------------------------------------------------------------------------------------------------------------------------------------------------------------------------------------------------------------------------------------------------------------------------------------------------------------------------------------------------------------------------------------------------------------------------------------------------------------------------------------------------------------------------------------------------------------------------------------------------------------------------------------------------------------------------------------------------------------------------------------------------------------------------------------------------------------------------------------------------------------------------------------------------------------------------------------------------------------------------------------------------------------------------------------------------------------------------------------------------------------------------------------------------------------------------------------------------------------------------------------------------------------------------------------------------------------------------------------------------------------------------------------------------------------------------------------------------------------------------------------------------------------------------------------------------------------------------------------------------------------------------------------------------------------------------------------------------------------------------------------------------------------------------------------------------------------------------------------------------------------------------------------------------------------------------------------------------------------------------------------------------------------------------------------------------------------------------------------------------------------------------------------------------------------------------------------------------------------------------------------------------------------------------------------------------------------------------------------------------------------------------------------------------------------------------------------------------------------------------------------------------------------------------------------------------------------------------------------------------------------------------------------------------------------------------------------------------------------------------------------------------------------------------------------------------------------------------------------------------------------------------------------------------------------------------------------------------------------------------------------------------------------------------------------------------------------------------------------------------------------------------------------------------------------------------------------------------------------------------------------------------------------------------------------------------------------------------------------------------------------------------------------------------------------------------------------------------------------------------------------------------------------------------------------------------------------------------------------------------------------------------------------------------------------------------------------------------------------------------------------------------------------------------------------------------------------------------------------------------------------------------------------------------------------------------------------------------------------------------------------------------------------------------------------------------------------------------------------------------------------------------------------------------------------------------------------------------------------------------------------------------------------------------------------------------------------------------------------------------------------------------------------------------------------------------------------------------------------------------------------------------------------------------------------------------------------------------------------------------------------------------------------------------------------------------------------------------------------------------------------------------------------------------------------------------------------------------------------------------------------------------------------------------------------------------------------------------------------------------------------------------------------------------------------------------------------------------------------------------------------------------------------------------------------------------------------------------------------------------------------------------------------------------------------------------------------------------------------------------------------------------------------------------------------------------------------------------------------------------------------------------------------------------------------------------------------------------------------------------------------------------------------------------------------------------------------------------------------------------------------------------------------------------------------------------------------------------------------------------------------------------------------------------------------------------------------------------------------------------------------------------------------------------------------------------------------------------------------------------------------------------------------------------------------------------------------------------------------------------------------------------------------------------------------------------------------------------------------------------------------------------------------------------------------------------------------------------------------------------------------------------------------------------------------------------------------------------------------------------------------------------------------------------
Anaxyrus_cognatus                     -ATTGGAGCTATAACAATAGTACCGCAAGGGAATGATGAAAT---AAGCAATAAAAAGTAAAGATCACCCCCTGTACCTTTTGCATCATGGTTTAACTAGTCTAATCAAGCAAAAAGCA-TTTAAGTTTGACTTCCCGAAACTAAGTGAGCTACTTCGAGGCAGCTTT-TAGAGCGAACCCATCTCTGTAGCAAAAGAGTGGGAAGACCCCCAAGTAGCGGTGACAGACCTAACGAACTTAGTGATAGCTGGTTACTCAAGAAACGGATCTAAGTCCAACCTG---TTCAGAGCAATTCAAATAAGGTACAGCCTATTTGAAACAGG-ACACAACCTAAACTAATGGATAA---ACAACAAAGTGGGCCTAAAAGCAGCC-ATCTTTAAAATAGCGTCAAAGCTTAATTGTTAACACGCCT--AATTACTTCACCTCTATGTAAATCCTCTACCATTACTGAGTAATTCTATAGC---ACTATAGAAAATTTTATGTTAAAACTAGTAACAAGAAGAAAA--TTCTTCTCTTAAATGTAAGTGTATAT----CAGAAAGGATTAACCGCT-GATACTTAACGTAA-ATGA--AACCAAAGTAAAAACTTATCAAGAAAACTTTACTCTTACCTACGTTAACCTAACACAAGAACATTACAAGAAAGATTAAAAGAAAAAGAAGGAACTCGGCAAATATTAACCTC-GCCTGTTTACCAAAAACATCGCCTC---ATAAGAGGTCCAGCCTGCCCAGTGA-CCATGTTCAACGGCCGCGGTATCCTAACCGTGCGA-AGGTAGCGTAATCACTTGTTCTTTAAATGTGGACTAGTATGAATGGCACCA-CGAAGGTTATACTGTCTCCTTTTTCTAATCAGTGAAACTAA-TCTTCCCGTGAAGAAGCGGGAATAACTCTATAAGACGAGAAGACCCTATGGAGCTTAAAAC---GTCTCTAAGTTTTTGGTTGGGGTGACCGCGGAGCATAACACAACCTCCATATTGA---CTAAGATCTACAAATCTAAGCATCAGTATTCTGACATTCAT-TGACCCAATATAT-TGAACAACGAACCAAGTTACCCTAGGGATAACAGCGCAATCCTCTTCAAGAGCCCCTATCGACAAGTGGGTCTACGACCTCGATGTTGGATCAG-GGTATCCCAGTGGTGCAGCCGCTACTAAAGGTGCG---------------------------------------------------------------------------------------TTACTTAGTATACACATGCAAGTATCCGCCCCCCTGTGAAAACGCCCTTTAACCCCTTCTA---G-GGACAAGGAGCTGGTATCAGGCACTAA-AATTTGCCCAAGACACCTAGCTATGCCACACCCACAAGGGAATTCAGCAGTGATTAACATT--GAGCATTAGCGAAAGCTTGACTCAGTTAAAGTAAGAT-AGAGCCGGCTAATCTGGTGCCAGCCGCCGCGGTTACACCACGTGGC--T-CAAATTGACCCCCT--CCGGCGTAAAGCGTGATTAAAGTTA-CTTCACTCTAGAGTTAAACTAAAACTAAGCTGTGACACGCCTGTTTGTTAAG-AAATCCAAAAACGAAAGTTAC-TCTATCATAATCAAC-TTGAATTCACGACAGCTAGGGAACAAACTGGGATTAGATACCCCACTATGCCCAGCC------GTAAACTTTTATTTACACCCAAATC------GCCAGGGTAACTACGAGCCAAGCTTAA-AACCCAAAGGACTTGACGGTACCCCAT-ATCCACCTAGAGGAGCCTGTCCTATAATCGATAATCCACGTTTAACCTCACCATTTTTAGT---TACTCAGCCTGTATACCTCCGTCGTCAGCTTACCACGTGAGCGTCAATT-AGTGAGCTTAATGTT-T--TTCACCAATACGTCAGGTCAAGGTGCAGCAAATGAAATGGGAAGAGATGGGCTACACTTTCT-ATTTTAGAAGA-AACGGAAAACTACCTATGAAA-CCTAGTTAGAAGGCGGATTTAGCAGTAAAAAGGAACCAGCATATCCATTTTAA-CCCGGCACTGGGGTGTGTACACACCGCCCGT--CACCCTCTTCAAAGCTA-TCATAATCTAGTCTTTAACACACTAAA--GC-CTAACAG-AAGAGGCAAGTCGTAACATGGTAAGTATACCGGAAGGTGTGCTTGGGTCATGGGCTATCAGAAGAAGTCCAGGACCATGACTGATAAGTACCGGTTGCACCTCTCTGTCGCGGACCTGCTGTTTGTGTTCACGCTTCCGTTCTGGTCTGTGGATGCGGCCATTGGYTGGTACTTTAAAGAATTCTTGTGCAAAGCCGTTCACGTCATTTACACAGTCAACCTCTACAGCAGTGTYTTAATCTTGGCCTTTATCAGCTTGGATCGGTACTTGGCGATTGTCCATGCCACCAACAGCCAAGGATCTAGGAAACTCTTGGCAGAGAAAATTGTGTACGCTGGTGTGTGGCTTCCGGCTATTTTGTTGACCGTGCCCGACGTTGTATTTGCCAGCGTGTCGGACATTGACGGCAACTTTGTGTGCGACCGCATCTACCCAGTGGAGAACCGAGAACACTGGACCATTGGCTTCCGTTTCCTCCACATCACAATTGGACTTGTCTTGCCCGGACTCATCATCTTAACTTGCTACTGCGTCATCATTTCCAAGTTGTCCCATTCAAAGGGCCATCAAAAACGTAAAGCCTTGAAGACGACTGTGATTCTCATCCTGGCCTTCTTCGCCTGTTGGCTCCCGTACTATATCTGCCTTACCATTGACACCTTTGGTTTACTTGGACTCTTAAAGTTTGATTGTTACATGGATAATATGCTTCACAAGTGGATCTCCATCACAGAAGCTTTGGCCTTCTTCCACTGCTGCCTCAACCCCATCCTA---------------------------------------------CTTCCTTCACCAGCGAACATCTCCTCTTTATGGAACTTTGGTTCTTTACTAGGAGTCTGCTTAATTGCCCAAATCGCAACCGGACTTTTTCTAGCAATACACTACACAGCCGATACATCTATAGCATTTTCATCTGTAGCCCACATTTGTCGAGATGTAAACAATGGGTGACTCCTTCGCAATCTCCATGCAAATGGCGCCTCGTTCTTCTTTATTTGTATTTATCTTCACATCGGACGAGGAATGTATTATGGCTCCTATCTTTTTAAAGAGACCTGAAATATTGGCGTAATCCTCTTATTCCTAGTGATAGCAACTGCATTTGTAGGCTACGTTCTCCCATGAGGACAAATGTCGTTCTGAGGAGCAACAGTAATTACTAACCTTCTCTCTGCTGCCCCCTACATTGGGACTGAGCTTGTTCAATGAATTTGAGGGGGATTTTCAGTTGACAATGCTACCCTGACACGATTTTTTACATTTCACTTTATTTTACCTTTTATCATTGCAGGCGCC------------------------------------------------------------------------------------------------------------------------------------------------------------------------------------------------------------------------------------------------------------------------------------------------------------------------------------------------------------------------------------------------------------------------------------------------------------------------------------------------------------------------------------------------------------------------------------TCGTAAATCCACCGGCGGGAAGGCTCCCCGCAAGCAGCTGGCCACTAAGGCCGCCAGGAAGAGCGCTCCCGCCACCGGAGGAGTCAAGAAGCCTCACCGCTACCGGCCCGGGACCGTCGCTCTGCGGGAAATCCGCCGCTACCAGAAGTCCACCGAGCTGCTCATCCGGAAGCTGCCCTTCCAGCGCCTCGTCCGAGAGATCGCCCAGGACTTCAAGACCGATCTGCGCTTCCAGAGCTCGGCCGTCATGGCTCTGCAGGAGGCCAGCGAGGCTTACCTGGTCGGCCTCTTCGAGGACACCAACCTGTGCGCCATCCACGCCAAGCGG------------------------------------------------------------------------------------------------------------------------------------------------------------------------------------------------------------------------------------------------------------------------------------------------------------------------------------------------------------------------------------------------------------------------------------------------------------------------------------------------------------------------------------------------------------------------------------------------------------------------------------------------------------------------------------------------------------------------------------------------------------------------------------------------------------------------------------------------------------------------------------------------------------------------------------------------------------------------------------------------------------------------------------------------------------------------------------------------------------------------------------------------------------------------------------------------------------------------------------------------------------------------------------------------------------------------------------------------------------------------------------------------------------------------------------------------------------------------------------------------------------------------------------------------------------------------------------------------------------------------------------------------------------------------------------------------------------------------------------------------------------------------------------------------------------------------------------------------------------------------------------------------------------------------------------------------------------------------------------------------------------------------------------------------------------------------------------------------------------------------------------------------------------------------------------------------------------------------------------------------------------------------------------------------------------------------------------------------------------------------------------------------------TTTCCTGGGAATGGACACTTGCAACCACTTTCTGAAAACATCAGGAAGTATGTCATGAGCCACTTCCGCTGGAATAAGTTTGGAAGAAGGAATAGCACCGGTAGCGATAGCAACAAT---GCAGGTTACAAACGGGAAGATATAGCCAACTACCCCATATTTRACCTGTTCCCCACTAATGACAACCAAAACACCCAAGATGGAAACATGGAAGAAGCAGCTATGGACAGGCAAGACAATAAGAGGTCATATTCTATGGAACACTTCCGATGGGGTAAACCAGTTGGCAAAAAAAGGAGACCTATTAAGGTTTTCCCAAGCGATGCTGAGGAAGAATCATCGGAAATCTACCCAACGGAGTACAGAAGAGAGTTGTCTGTAGAGTTTGACTACCCTGATACCAACTCCGAAGAAGACATGGACGACAGCATGTTGATGGAAAGCCCAAATAAAAAAGATCGGAAGTATAAAATGCATCATTTTCGATGGGAAGGTCCACCCAAAGACAAACGATACGGAGGATTCATGACCCCTGAGCGCAGTCAGA--------------------------------------------TTATCATCCTTTCGAATGGAAACCACCACTGAAGAATGTGTCCACCAGTACAGATGTTGGAATCATCGATGGCCTCTCAGGGCTAAATCGATCCGTTGATGAATATCCTGTTGATGCGATCTCCAAAAGGTTTAGATATGATATTGCTCTAGTTTCAGCTTTGAAAGATTTGGAAGAAAATATCATCGAAGGTTTGAAATCCAAAGACCTAGAGGAATACCTTTCTGGTCCATTTATTGTGGTGATTAAAGAATCATGTGATGGTATGGGAGATGTAAGTGAGAAGCATGGCTGTGGACCTGCAGTACCAGAGAAGGCTGTCCGCTTCTCCTTCACCATCATGAACATAAGTGTTACGAACAGCAAAAATGGATCTGTTCGAATTTTTGAGGAGGCTAAACCCAATTCTGAACTTTGCTGTAAACCTGTGTGTTTAATGCTTGCTGATGAATCAGATCATGAAACTCTGACTGCCATCCTGGGTCCTCTGATAGCCGAAAGAGAATCCATGAAATGCAGTGAGCTCCTCTTGGAAATTGGAGGAATACGTAGAAGCTTTAAGTTTATCTTCCGGGGTACAGGTTATGATGAGAAGTTGGTGCGTGAAGTTGAAGGACTTGAAGCCTCAGGTTCTGTCTATATTTGTACTCTTTGTGATGCCACCCGTCTAGAAGCTTCTCAGAACTTGGTTTTCCATTCCATTACCAGAAGCCACAGTGAGAACTTGCAACGCTATGAAACATGGAGAGCTAATCCCTACCATGAATCTGTTG-----------------------------------------------------------------------------------------------------------------------------------------------------------------------------------------------------------------------------------------------------------------------------------------------------------------------------------------------------TGTTCTGCCACCTATTCTTCAATGTCAGAGCGGACATCTCGTGTGCAGCAACTGTCGGCCCAAGCTCACATGTTGCCCCACCTGCAGAGGGCCCTTGGGATCCATCCGCAACCTGGCAATGGAAAAAGTCGCCAACTCTGTCCTMTTCCCCTGCAAATAYGCCTCKTCAGGTTGCGAGGTAACYYTRCCGCACACAGWGAAAGCCGACCMCGAAGAGCTGTGTGAATTTCGACCGTACTCGTGTCCCTGCCCTGGAGCATCTTGTAAATGGCAAGGGTCCTTGGATGCAGTGATGCCACATCTTATGCATCAGCATAAATCCATAACAACATTACAAGGAGAGGATATTGTGTTTCTTGCCACAGACATTAACCTTCCTGGGGCTGTAGACTGGGTA--------------------------------------------------------------------------------------------------------------------------------------------------------------------------------------------------------------------------------------------------------------------------------------------------------------------------------------------------------------------------------------------------------------------------------------------------------------------------------------------------------------------------------------------------------------------------------------------------------------------------------------------------------------------------------------------------------------------------------------------------------------------------------------------------------------------------------------------------------------------------------------------------------------------------------------------------------------------------------------------------------------------------------------------------------------------------------------------------------------------------------------------------------------------------------------------------------------------------------------------------------------------------------------------------------------------------------------------------------------------------------------------------------------------------------------------------------------------------------------------------------------------------------------------------------------------------------------------------------------------------------------------------------------------------------------------------------------------------------
Anaxyrus_debilis                      -ATTGGAGCTATAACAATAGTACCGCAAGGGAATGATGAAAT---AAGCAATAAAAAGTAAAGATCACCCCCTGTACCTTTTGCATCATGGTTTAACTAGTCTAATCAAGCAAAAAGCACTTTAAGTTTGACTTCCCGAAACTAAGTGAGCTACTTCGAGGCAGCTTT-TAGAGCGAACCCATCTCTGTAGCAAAAGAGTGGGAAGACCCCCAAGTAGCGGTGACAGACCTAACGAACTTAGTGATAGCTGGTTACTCAAGAAACGGATCTAAGTCCAACCTG---TTCAGAGCAATTCAAATAAGGTACAGCCTATTTGAAACAGG-ACACAACCTAAACTAATGGATAA---ACAACAAAGTGGGCCTAAAAGCAGCC-ATCTTTAAAATAGCGTCAAAGCTTAATTGTTAACACGCCT--AATTACTTCACCTCTATGTAAATCCTCTACCCCTACTGAGTAATTCTATACT---ACTATAGAAAATTTTATGTTAAAACTAGTAACAAGAAGAAGA--CCCTTCTCTTAAATGCAAGTGTACAT----CAGAAAGGACAAACCACT-GATATTTAACGTAA-ATGA--GACCAAAGTAAAAACTCAACAAGAAAACTTTACTACAACCTACGTTAACCTAACACAAGAGCATTACAAGAAAGATTAAAAGAAAAAGAAGGAACTCGGCAAATATTAACCCC-GCCTGTTTACCAAAAACATCGCCTC---ATAAGAGGTCCAGCCTGCCCAGTGA-CAATGTTCAACGGCCGCGGTATCCTAACCGTGCGA-AGGTAGCGTAATCACTTGTTCTTTAAATGAGGACTAGTATGAATGGCATCA-CGAGGGTTATACTGTCTCCTTTTTCCAATCAGTGAAACTAA-TCTTCCCGTGAAGAAGCGGGAATGACTCTATAAGACGAGAAGACCCTATGGAGCTTAAAAC---GTCCATAAGTTTTTGGTTGGGGTGACCGCGGAGCATAAAATAACCTCCACATTGA---TTAAGATCTACAAATCTAAACATCAGTATTCTGACATCTAT-TGACCCAATACATTTGAACAACGAACCAAGTTACCCTAGGGATAACAGCGCAATCCACTTCAAGAGCCCCTATCGACAAGTGGGTTTACGACCTCGATGTTGGATCAG-GGTATCCCAGTGGTGCAGCCGCTACTAAAGGTTCGTTGTTCAACGATAAAA-----------------------------------------------------------------------TACTTAAGTATACACATGCAAGTATCCGCCCCCCTGTGAAAACGCCCTTTAACCCCTTCTA---G-GGACAAGGAGCTGGTATCAGGCACTAA-AATTTGCCCAAGACACCTAGCTTTGCCACACCCACAAGGGAATTCAGCAGTGATTAACATT--GAGCATTAGCGAAAGCTTGACTCAGTTAAAGTAAGAT-AGAGCCGGCTAATCTGGTGCCAGCCGCCGCGGTTACACCACGTGGC--T-CAAATTGACCCCCT--ACGGCGTAAAGCGTGATTAAAGTTTTTATTTT-CTAGAGTTAAACTAAAATTAAGCTGTGACACGCCTGTTTATTAAG-AAACCCAAAA-CGAAAGTTACCTCTAACACAATCAAC-TTGAATTCACGACAGCTGGGAAACAAACTGGGATTAGATACCCCACTATGCCTAGCC------GTAAACTTTTACTCACACCCAAATC------GCCAGGG-AACTACGAGCCAAGCTTAA-AACCCAAAGGACTTGACGGTACCCCAC-ATCCACCTAGAGGAGCCTGTCCTATAATCGATAATCCACGTTTAACCTCACCATTTCTAGT---TACTCAGCCTGTATACCTCCGTCGTCAGCTTACCACGTGAGCGCTAATT-AGTGAGCCTAATGTTC---TTCACCAATACGTCAGGTCAAGGTGCAGCAAATGAAATGGGAAGAGATGGGCTACACTTTCT-ACCTTAGAAGA-GACGAAAAACTATCTATGAAA-CCTAGTTAGAAGGCGGATTTAGCAGTAAAAAGGAATCAGCATGTCCATTTTAA-CCCGGCACTGGGGTGTGTACACACCGCCCGT--CACCCTCTTCAAAGCTA-TCATAATCTAGTCTTTAACACACTAAA--GC-CTTACAG-AAGAGGCAAGTCGTAACATGGTAAGTATACCGGAAGGTGTGCTTGGGTCATGGGCTATCAGAAGAAGTCCAGGACAATGACTGATAAGTACCGGTTGCACCTCTCTGTCGCGGACCTGCTGTTTGTGTTCACGCTTCCGTTCTGGTCTGTGGATGCGGCCATTGGTTGGTACTTTAAAGAGTTCTTGTGTAAAGCTGTCCACGTCATTTACACAGTCAACCTCTACAGCAGTGTCTTAATCTTGGCCTTTATCAGCTTGGATCGGTACTTGGCGATTGTCCATGCCACCAACAGCCAAGGATCTAGGAAACTCTTGGCAGACAAAATTGTGTACGCTGGTGTGTGGCTTCCGGCTATTTTGTTGACCGTGCCCGACGTTGTATTTGCCAGCGTGTCGGACATTGAAGGCAACTTTGTGTGTGACCGCATCTACCCAGTGGAGAACCGAGAACACTGGACCATTGGCTTCCGTTTCCTCCACATCACAGTTGGACTTGTCTTGCCCGGACTCGTCATCTTAACTTGCTACTGCGTCATCATTTCCAAGTTGTCCCATTCAAAGGGCCATCAAAAACGTAAAGCCTTGAAGACGACTGTGATTCTCATCCTGGCCTTCTTCGCCTGTTGGCTCCCGTACTATATCTGCCTTACCATTGACACCTTTGGTTTACTTGGACTCTTAAAGTTTGATTGTCACATGGATAATACTCTTCACAAGTGGATCTCCATCACAGAAGCTTTGGCCTTCTTCCACTGCTGCCTCAACCCCATCTTA---------------------------------------------------------------------------------------------------------------------------------CTCTTCCTGGCCATACACTACACAGCTGACACATCAATAGCCTTCTCATCTGTGGCTCATATTTGCCGGGATGTTAACAACGGCTGACTCTTACGCAACTTGCACGCAAACGGCGCCTCATTTTTCTTCATCTGCATCTACCTTCATATCGGACGAGGAATGTATTACGGCTCATACCTCTTTAAAGAGACCTGAAACATCGGCGTTATTCTACTATTTTTAGTGATAGCTACCGCATTCGTAGGTTATGTTCTTCCATGAGGACAGATATCATTTTGAGGAGCAACAGTAATTACTAACCTTCTCTCCGCCGCCCCCTACATCGGAACTGAACTCGTCCAATGGATCTGGGGAGGATTTTCAGTTGACAATGCAACTCTAACACGATTCTTTACATTTCACTTCATTCTACCCTTTATTATTGCAGGAGCCTCTATACTTCACCTTCTCTTCCTTCATCAAACAGGATCATCTAACCCCACAGGCCTTAACTCCAACTTCGATAAGATTCCATTCCACGTCTACTTCTCCTATAAAGATATCCTAGGCTTCGCAATTATACTAGCCCTACTAGCTCTACTATCCACCTTTGCCCCCAACCTCCTAGGTGACCCAGACAACTTCACTCCAGCTAACCCCCTCGTTACTCCCCCT----------------------------------------------------------------------------------------------------------------------------------------------------------------------------------------------------------------------------------------------------------------------------------------------------------------------------------------------------------------------------------------------------------------------------------------------------------------------------------------------------------------------------------------------------------------------------------------------------------------------------------------------------------------------------------------------------------------------------------------------------------------------------------------------------------------------------------------------------------------------------------------------------------------------------------------------------------------------------------------------------------------------------------------------------------------------------------------------------------------------------------------------------------------------------------------------------------------------------------------------------------------------------------------------------------------------------------------------------------------------------------------------------------------------------------------------------------------------------------------------------------------------------------------------------------------------------------------------------------------------------------------------------------------------------------------------------------------------------------------------------------------------------------------------------------------------------------------------------------------------------------------------------------------------------------------------------------------------------------------------------------------------------------------------------------------------------------------------------------------------------------------------------------------------------------------------------------------------------------------------------------------------------------------------------------------------------------------------------------------------------------------------------------------------------------------------------------------------------------------------------------------------------------------------------------------------------------------------------------------------------------------------------------------------------------------------------------------------------------------------------------------------------------------------------------------------------------------------------------------------------------------------------------------------------------------------------------------------------------------------------------------------------------------------------------------------------------------------------TTTCCTGGGAATGGACACATGCAACCACTTTCTGAAAACATCAGGAAGTATGTCATGAGCCACTTCCGCTGGAATAAGTTTGGCAGAAAGAATAGCACCGSCAGCGATAGCAACAAT---GCAGGTTACAAACGGGAAGATATAGCCAACTACCCCATATTTAACCTGTTCCCCACTAATGACAACCAAAACACACAAGATGGCAACATGGAAGAAGCAGCTATGGACAGGCAAGACAATAAGAGGTCATATTCTATGGAACACTTCCGATGGGGTAAACCAGTTGGCAAAAAAAGGAGACCTATTAAGGTTTTCCCAAGCGATGCTGAGGAAGAATCATCGGAAATCTACCCAACGGAGTACAGAAGAGAGTTGTCTGTAGAGTTTGACTACCCTGATACCAACTCCGAAGAAGACATGGACGACAGCATGTTGATGGAAAGCCCAAACAAAAAAGATCGGAAGTATAAAATGCATCATTTTCGATGGGAAGGTCCACCCAAAGACAAACGATACGGAGGATTCATGACCCCTGAGCGCAGCCAGACTC-----------------------------------------TTATCATCCTTTCGAATGGAAACCACCACTGAAAAATGTGTCCACCAGTACAGATGTTGGCATCATCGATGGCCTATCAGGGCTAAATCGATCTGTTGATGAATATCCTGTTGATGCCATCTCCAAAAGGTTTAGATATGATGTTGCTCTGGTTTCAGCTTTGAAAGATTTGGAAGAAAATATCATCGAAGGTTTGAAATCCAACGACCTAGAAGAATACCTTTCTGGTCCATTTATTGTGGTGATTAAAGAATCATGTGATGGTATGGGAGATGTAAGTGAGAAGCATGGCTGTGGACCTGCAGTACCAGAGAAGGCTGTCCGCTTCTCCTTCACCATCATGAACATAAGTGTTACCAACAGCAAAAATGGATCTGTTCGAATTTTTGAGGAGGCTAAACCCAATTCTGAACTTTGCTGTAAACCTGTGTGTTTAATGCTTGCTGATGAATCAGATCATGAAACTCTGACTGCCATTCTGGGTCCTCTAATCGCCGAAAGAGAGTCCATGAAATGCAGTGAGCTCCTCTTGGAAATTGGAGGAATACGTCGAAGCTTTAAGTTTATCTTCCGGGGTACAGGTTATGATGAGAAGTTGGTGCGTGAAGTTGAAGGACTCGAAGCCTCAGGTTCTGTCTATATTTGTACTCTTTGTGATGCCACCCGATTAGAAGCTTCTCAGAACTTGGTTTTCCATTCCATTACCAGAAGCCACAGTGAGAACTTGCAACGCTATGAAACATGGAGAGCTAATCCCTACCACGAATCTGTTG--------------------------------------------------------------------------------------------------------------------------------------------------------------------------------------------------------------------------------------------------------------------------------------------------------------------------------------------------------------------------------------------------------------------------------------------------------------------------------------------------------------------------------------------------------------------------------------------------------------------------------------------------------------------------------------------------------------------------------------------------------------------------------------------------------------------------------------------------------------------------------------------------------------------------------------------------------------------------------------------------------------------------------------------------------------------------------------------------------------------------------------------------------------------------------------------------------------------------------------------------------------------------------------------------------------------------------------------------------------------------------------------------------------------------------------------------------------------------------------------------------------------------------------------------------------------------------------------------------------------------------------------------------------------------------------------------------------------------------------------------------------------------------------------------------------------------------------------------------------------------------------------------------------------------------------------------------------------------------------------------------------------------------------------------------------------------------------------------------------------------------------------------------------------------------------------------------------------------------------------------------------------------------------------------------------------------------------------------------------------------------------------------------------------------------------------------------------------------------------------------
[truncated: 2,243,744 more chars]
