# Supplementary material for: Historical biogeography resolves the origins of endemic Arabian toad lineages (Anura: Bufonidae): Evidence for ancient vicariance and dispersal events with the Horn of Africa and South Asia
Source: BMC Evol Biol. 2015 Aug 6;15:152. doi: 10.1186/s12862-015-0417-y (PMC4527211; doi:10.1186/s12862-015-0417-y)
Supplement: Additional file 4: — Internal Calibration Dating Results. Dating estimates for nodes of interest under all permutations of the four internal calibrations. [file 12862_2015_417_MOESM4_ESM.xlsx]

## Sheet: Sheet1
Calibration combination	Root height	95% HPD	Bufonidae	95% HPD	Calibration A	95% HPD	Calibration B	95% HPD	Calibration C	95% HPD	Calibration D	95% HPD	tmrca A. arabicus	95% HPD	tmrca D. dhufarensis	95% HPD	tmrca A. tihamicus	95% HPD
A	76.6	58.1–99.6	62.6	57.0–73.1	24.6	19.6–30.3	11.7	5.9–19.0	15.9	9.9-22.3	12	7.2–17.3	12.6	9.4–16.0	8.2	5.0–11.6	10.5	5.9–15.9
AB	85.3	59.8–117.2	65.9	57.0–85.4	26.8	20.1–36.0	20	17.1–23.9	18	11.6-27.1	13	8.3–18.6	13.9	9.4–19.2	8.9	5.4–13.3	11.5	6.5–17.4
ABC	79	59.3-101.7	63.3	57.0-74.4	25.3	20.2-31.4	20	17.2-24.0	16.2	11.1-22.3	12.6	7.3-18.2	13.2	9.7-17.0	8.5	5.3-11.7	10.8	6.1-15.7
ABD	80.1	60.4-102.7	63.7	57.0-76.8	26.1	20.8-32.5	20.1	17.2-24.0	16.8	11.1-22.9	12.2	8.4-16.4	13.2	9.6-16.9	8.6	5.3-12.2	11.1	6.8-16.4
AC	76.7	59.4-97.2	61.9	19.7-29.4	24.4	19.7-29.4	11.7	6.0-20.5	14.9	10.6-19.4	12	7.5-16.8	12.4	9.2-16.11	8.3	5.4-11.4	10.3	6.4-15.3
AD	78.4	60.1–98.7	62.2	57.0–72.1	24.5	19.9–29.8	12.1	6.2–20.7	16.1	10.8-21.7	12	8.5–15.9	12.4	8.8–16.1	8.1	5.0–11.6	10.5	6.3–15.6
B	91.8	61.5–131.4	70.6	57.0–94.5	29.1	20.4–40.6	20.3	17.2–25.0	18.8	10.0-28.2	13.8	8.3–20.5	14.7	9.9–21.0	9.6	5.7–14.6	12.3	6.5–18.8
BC	81.3	58.6-107.9	64.9	57.0-80.9	26.6	19.3-34.9	20.3	17.2-24.7	27.5	20.8-35.7	12.7	7.4-18.5	13.4	9.5-17.7	8.8	5.3-12.8	11.3	6.5-16.9
BCD	82.8	59.3-108.2	64.7	57.0-78.5	26.5	20.5-33.9	20.2	17.2-24.6	16.1	10.9-22.4	12.4	8.6-16.9	13.5	9.5-18.0	8.7	5.5-12.2	11.4	6.0-16.9
BD	83.1	57.9–115.5	67.2	57.0–87.2	27.6	20.2–37.5	20.4	17.2–25.1	17.6	10.4-25.1	12.8	8.8–18.0	13.9	10.0–19.7	8.8	5.6–12.9	11.8	6.3–17.3
C	80.8	59.5-105.1	63.2	57.0-75.4	25.4	19.4-31.6	12.4	6.2-20.8	15.7	11.0-20.9	12.1	7.2-17.3	12.9	9.4-17.0	8.6	5.5-11.8	10.6	6.0-15.3
CD	78	58.9-99.9	62.7	57.0-74.0	25.7	19.6-32.1	13.3	6.7-22.6	16	10.9-22.0	12	8.6-16.1	13.1	9.4-16.8	8.7	5.4-11.7	10.8	5.7-15.6
D	81	60.5–106.1	63.9	57.0–77.6	25.9	19.6–33.2	12.4	6.2–21.6	17	11.6-23.0	12.2	8.5–16.4	12.8	9.0–16.9	8.6	5.5–11.9	10.9	6.0–16.3
